# Supplementary material for: Active natural compounds perturb the melanoma risk-gene network
Source: G3 (Bethesda). 2023 Nov 30;14(2):jkad274. doi: 10.1093/g3journal/jkad274 (PMC10849364; doi:10.1093/g3journal/jkad274)
Supplement: jkad274_Supplementary_Data [file jkad274_supplementary_data.zip]

Archive with 4 entries (4 files):
- File_S1_G3-2023-404601.unk
- Supplemental_Figures_G3-2023-404601.pptx
- Supplemental_Tables_G3-2023-404601.xlsx
- Supplementary-File-1.bash
