# Supplementary material for: Active natural compounds perturb the melanoma risk-gene network
Source: G3 (Bethesda). 2023 Nov 30;14(2):jkad274. doi: 10.1093/g3journal/jkad274 (PMC10849364; doi:10.1093/g3journal/jkad274)
Supplement: jkad274_Supplementary_Data [file jkad274_supplementary_data.zip › File_S1_G3-2023-404601.unk]

#read the GEO dataset
A <- read.table ("GDS1375.soft.gz", header=TRUE, sep="\t", quote="")

# remove unwanted lines at the beginning and the final line
AA <- data.frame (A[-c(1:111),])
AA <- data.frame (AA[-1604377,])

# reformat the files into columns keeping the normal skin samples and the malignant melanoma samples
# probeID, gene.name and normal skin samples
pos.probe <- seq(1,1604376,by=72)
probeID <- (AA[pos.probe,])

pos.name <- seq(2,1604376,by=72)
gene.name <- (AA[pos.name,])

pos.GSM71671 <- seq(3,1604376,by=72)
GSM71671<- (AA[pos.GSM71671,])

pos.GSM71672 <- seq(4,1604376,by=72)
GSM71672<- (AA[pos.GSM71672,])

pos.GSM71673 <- seq(5,1604376,by=72)
GSM71673<- (AA[pos.GSM71673,])

pos.GSM71674 <- seq(6,1604376,by=72)
GSM71674<- (AA[pos.GSM71674,])

pos.GSM71675 <- seq(7,1604376,by=72)
GSM71675<- (AA[pos.GSM71675,])

pos.GSM71676 <- seq(8,1604376,by=72)
GSM71676<- (AA[pos.GSM71676,])

pos.GSM71677 <- seq(9,1604376,by=72)
GSM71677<- (AA[pos.GSM71677,])


GEO.dataset <- data.frame(probeID,gene.name,GSM71671,GSM71672,GSM71673,GSM71674,GSM71675,GSM71676,GSM71677)

# 45 melanoma samples
i <- 1
for (i in 1:45) {
  pos <- seq((27+i),1604376,by=72)
  val <- (AA[pos,])
  GEO.dataset <- data.frame(GEO.dataset, val)
  i <- i+1
}

names <- A[c(67:111),]
colnames(GEO.dataset)[10:54] <- names

# GEO.dataset contains:
# 1-2 = probe and gene name
# 3-9 = 7 control, normal skin samples
# 10-54 = 45 melanoma samples

# calculate stats
# LOG2
GEO.dataset.log <- GEO.dataset
i<-3
for (i in 3:54){
  L <- log2(as.numeric(GEO.dataset[,i]))
  GEO.dataset.log [,i] <- L
i <- i+1
}

#p-val & fold-change
Welch.p.val <- numeric()
Fold.Change <- numeric()
i <- 1
for (i in 1:22283){
  ttest <- t.test(GEO.dataset.log[i,3:9], GEO.dataset.log[i,10:54]) 
  Welch.p.val[i] <- as.numeric(ttest["p.value"])
  
  FC <- (mean(as.numeric(GEO.dataset.log[i,3:9])) - mean(as.numeric(GEO.dataset.log[i,10:54]))) 
  Fold.Change[i] <- FC
  
  i <- i+1
}

GEO.dataset.log <- cbind(GEO.dataset.log, Welch.p.val, Fold.Change)  

# keep probes with p-value less 0.05
Significant <- GEO.dataset.log[(GEO.dataset.log$"Welch.p.val"<0.05),c(1:2, 55:56)]
#write.table (significant, "Results.txt", sep= "\t", quote=FALSE, row.names = FALSE)

# OR keep probes with p-value less than the Bonferroni's corrected p-value
Bonferroni <- 0.05/22283
Significant <- GEO.dataset.log[(GEO.dataset.log$"Welch.p.val"<Bonferroni),c(1:2, 55:56)]
#write.table (significant, "Results.txt", sep= "\t", quote=FALSE, row.names = FALSE)

# convert the gene ID to standard HGNC nomenclature
#Significant <- read.table ("Results.txt", header=TRUE, sep="\t", quote="")
dictionary <- read.table ("Dictionary.txt", header=TRUE, sep="\t", quote="")
Significant.converted <- merge(Significant, dictionary, by.x=2, by.y=3, all.x=FALSE)

# this file can be cut for fold.change into fold change groups
list <- Significant.converted[(Significant.converted$"Fold.Change">3 | Significant.converted$"Fold.Change"< -3),]
# some genes are quantified via multiple probes - keep the list of single gene.names in the fold change group 
unique.list <- unique(list[,1])
dimension.unique.list <- length (unique.list)
write.table (unique.list, "temp.txt", sep= "\t", quote=FALSE, row.names = FALSE)
unique.list <- read.table ("temp.txt", header=TRUE, sep="\t", quote="")

#match with melanoma network
melanoma.genes <- read.table ("<402 melanoma genes in the melanoma network>", header=TRUE, sep="\t", quote="")
melanoma.match <- merge(melanoma.genes, unique.list, by.x=1, by.y=1, all.x=FALSE)
numb.matches <- dim (melanoma.match)
numb.matches <- numb.matches[1]
