# Supplementary material for: Active natural compounds perturb the melanoma risk-gene network
Source: G3 (Bethesda). 2023 Nov 30;14(2):jkad274. doi: 10.1093/g3journal/jkad274 (PMC10849364; doi:10.1093/g3journal/jkad274)
Supplement: jkad274_Supplementary_Data [file jkad274_supplementary_data.zip › Supplemental_Tables_G3-2023-404601.xlsx]

## Sheet: Table Legend
	Table S1	List of unspecified interaction detection methods removed at QC for the level-0 interactions
	Table S2	Annotation of the 54 markers in Landi at al.
	Table S3	Melanoma risk genes
	Table S4	GO-BPs enrichment for S3 - semantic classificatio reported in yellow
	Table S5	Reactome enrichment for S3 - semantic classificatio reported in yellow
	Table S6	Level-zero PPI network - pairwise protein interactions across the melanoma risk genes
	Table S7	Core-first-level melanoma network with indication of melanoma nodes and bridges
	Table S8	Core-first-level melanoma network divided into clusters
	Table S9	GO-BPs enrichment for clusters: 1, 2, 5, 11, and 12
	Table S10	Genes altered in expression after harmine treatment
	Table S11	Genes altered in expression after berberine chloride treatment
	Table S12	Nodes in the core-first-level melanoma network altered in expression after harmine treatment
	Table S13	Nodes in the core-first-level melanoma network altered in expression after berberine chloride treatment
	Table S14	GO-BPs enrichment of nodes in the core-first-level melanoma network altered by harmine - semantic classificatio reported in yellow
	Table S15	GO-BPs enrichment of nodes in the core-first-level melanoma network altered by berberine chloride - semantic classificatio reported in yellow
	Table S16	Reactome enrichment of nodes in the core-first-level melanoma network altered by harmine - semantic classificatio reported in yellow
	Table S17	Reactome enrichment of nodes in the core-first-level melanoma network altered by berberine chloride - semantic classificatio reported in yellow

## Sheet: Table -S1
Unspecified interaction detection method	Method ID
Gene name synonym	MI: MOV14-34KD; MI: HRIHFB2281; MI: bK984G1.4; MI: S2
Genome based prediction	MI:0058
Interaction prediction	MI:0063
Sequence based prediction	MI:0101
Structure based prediction	MI:0105
Texting mining	MI:0110
Unspecified	MI:0686; Blank
In vivo	MI:0493
In vitro	MI:0492
Biochemical	MI:0401

## Sheet: Table -S2
CHR:BP	rsID	Effect/Non Effect	Gene Consequence (dbSNP)	Effect
1:150938571	rs8444	G/A	CERS2 : 3 Prime UTR Variant	CONSIDERED CODING
1:154994978	rs76798800	G/T	DCST2 : Intron Variant	non coding
1:205181062	rs2369633	T/C	DSTYK : 2KB Upstream Variant	non coding
1:226603635	rs2695237	T/C	none	non coding
1:63727542	rs670318	T/C	LINC00466 : Intron Variant	non coding
10:105694301	rs7902587	C/T	none	non coding
11:108175462	rs1801516	G/A	ATM : Missense Variant	CONSIDERED CODING
11:120195702	rs12290699	T/C	TLCD5 : 2KB Upstream Variant	non coding
11:16041305	rs7941496	G/T	SOX6 : Intron Variant	non coding
11:69380898	rs4354713	A/G	none	non coding
11:89017961	rs1126809	G/A	TYR : Missense Variant	CONSIDERED CODING
12:116580291	rs113469387	G/A	MED13L : Intron Variant	non coding
12:13070752	rs1056927	A/G	GPRC5A : 3 Prime UTR Variant	CONSIDERED CODING
12:17275460	rs4237963	T/A	none	non coding
12:96378807	rs10859996	C/T	HAL : Intron Variant	non coding
13:113535949	rs1278768	G/C	ATP11A : Intron Variant	non coding
15:28365618	rs12913832	A/G	HERC2 : Intron Variant	non coding
15:33277710	rs117648907	C/T	FMN1 : Intron Variant	non coding
16:68822971	rs4420522	A/G	CDH1 : Intron Variant	non coding
16:82217153	rs2967383	G/T	none	non coding
16:89986117	rs1805007	C/T	MC1R : Missense Variant	CONSIDERED CODING
17:7571752	rs78378222	T/G	TP53 : 3 Prime UTR Variant	CONSIDERED CODING
19:3540539	rs12984831	G/C	MFSD12 : Intron Variant C19orf71 : Intron Variant	non coding
2:202143928	rs10931936	T/C	CASP8 : Intron Variant	non coding
2:25778637	rs12473635	T/C	DTNB : Intron Variant	non coding
2:38298139	rs1800440	T/C	CYP1B1 : Missense Variant	CONSIDERED CODING
20:32665748	rs6059655	A/G	RALY : Intron Variant	non coding
20:62291767	rs143190905	G/T	RTEL1 : Intron Variant RTEL1-TNFRSF6B : Intron Variant	non coding
21:42743496	rs408825	C/T	MX2 : Intron Variant	non coding
22:38545942	rs132941	T/C	PLA2G6 : Intron Variant	non coding
22:45622684	rs5766565	A/G	KIAA0930 : Intron Variant	non coding
22:50722408	rs79966207	T/C	PLXNB2 : Missense Variant	CONSIDERED CODING
3:169493283	rs3950296	C/G	MYNN : Intron Variant	non coding
3:70014091	rs149617956	G/A	MITF : Stop Gained	CONSIDERED CODING
5:1323212	rs13178866	C/T	CLPTM1L : Intron Variant	non coding
5:149211868	rs32578	G/A	PPARGC1B : Intron Variant	non coding
5:33951693	rs16891982	C/G	SLC45A2 : Missense Variant	CONSIDERED CODING
5:90262612	rs12523094	T/C	ADGRV1 : Intron Variant	non coding
6:1145265	rs12215602	G/A	none	non coding
6:21163919	rs6914598	T/C	CDKAL1 : Intron Variant	non coding
6:22719379	rs72834823	T/A	LOC105374972 : 2KB Upstream Variant	non coding
6:32748953	rs28986343	C/T	none	non coding
6:91005743	rs6908626	G/T	BACH2 : Intron Variant	non coding
7:124396645	rs4731207	G/A	GPR37 : Intron Variant	non coding
7:130738666	rs7778378	C/T	LINC-PINT : Intron Variant	non coding
7:17134708	rs117132860	G/A	none	non coding
7:22115454	rs12539524	C/T	none	non coding
8:21951009	rs6994183	A/T	FHIP2B : Intron Variant	non coding
8:72864240	rs13263376	G/A	MSC-AS1 : Intron Variant	non coding
9:109054417	rs10739220	C/T	none	non coding
9:110711586	rs1339759	C/G	LOC105376211 : 2KB Upstream Variant	non coding
9:12587153	rs10960710	G/T	none	non coding
9:134457580	rs3780269	G/A	RAPGEF1 : Intron Variant	non coding
9:21803880	rs871024	C/A	MTAP : Intron Variant	non coding

## Sheet: Table -S3
									Risk Gene from GWAS
				Gene Name	EntrezID	UniprotID	Familial Gene	Somatic Gene	PD	LD	coding variant	skin eQTL
	PD = physical distance			ACD	65057	Q96AP0	X	X
	LD = linkage disequilibrium			ACSS2	55902	Q9NR19				X
				ACTRT3	84517	Q9BYD9			X	X
				ADAM15	8751	Q13444						X
				ADGRV1	84059	Q8WXG9			X	X
				AHCY	191	P23526			X	X
				AKT3	10000	Q9Y243		X
				AMDHD1	144193	Q96NU7			X
				APBA3	9546	O96018			X
				ARHGEF12	23365	Q9NZN5			X
				ARID2	196528	Q68CP9		X
				ARIH2OS	646450	Q8N7S6		X
				ASIP	434	P42127			X	X		X
				ATM	472	Q13315					X
				ATP11A	23250	P98196			X	X		X
				B2M	567	P61769		X
				BACH2	60468	Q9BYV9			X	X
				BAIAP2L2	80115	Q6UXY1			X			X							`
				BAP1	8314	Q92560	X	X
				BRAF	673	P15056		X
				BRCA1	672	P38398	X
				BRCA2	675	P51587	X
				BRD2	6046	P25440			X
				BZW1	9689	Q7L1Q6			X
				C19orf71	100128569	A6NCJ1			X
				C2CD6	151254	Q53TS8			X
				CACTIN	58509	Q8WUQ7			X
				CASP10	843	Q92851			X			X
				CASP8	841	Q14790			X	X		X
				CCDC28A	25901	Q8IWP9		X
				CCDC38	120935	Q502W7			X
				CCNQ	92002	Q8N1B3		X
				CDH1	999	P12830			X	X
				CDH3	1001	P22223			X	X
				CDK4	1019	P11802	X
				CDKAL1	54901	Q5VV42			X	X
				CDKN2A	1029	P42771	X	X
				CERS2	29956	Q96G23					X
				CFB	629	P00751						X
				CFLAR	8837	O15519			X
				CHMP4B	128866	Q9H444			X
				CLK1	1195	P49759			X
				CLPTM1L	81037	Q96KA5			X	X		X
				CNOT9	9125	Q92600		X
				CNTN2	6900	Q02246			X	X		X
				COL9A2	1298	Q14055		X
				CTNNB1	1499	P35222		X
				CYP1B1	1545	Q16678					X
				DCST1	149095	Q5T197			X
				DCST2	127579	Q5T1A1			X	X		X
				DDB2	1643	Q92466	X
				DDX3X	1654	O00571		X
				DMTN	2039	Q08495			X
				DOHH	83475	Q9BU89			X
				DSTYK	25778	Q6XUX3			X	X
				DTNB	1838	O60941			X	X
				DYNLRB1	83658	Q9NP97			X	X
				E2F1	1869	Q01094			X
				EIF2S2	8894	P20042			X	X
				EMG1	10436	Q92979		X
				EPCAM	4072	P16422	X
				ERBB4	2066	Q15303		X
				ERCC1	2067	P07992	X
				ERCC2	2068	P18074	X
				ERCC3	2071	P19447	X
				ERCC4	2072	Q92889	X
				ERCC5	2073	P28715	X
				FAM126B	285172	Q8IXS8			X
				FAT4	79633	Q6V0I7		X
				FGF17	8822	O60258			X
				FHIP2B	64760	Q86V87			X	X
				FLACC1	130540	Q96Q35			X	X		X
				FMN1	342184	Q68DA7			X	X
				FZR1	51343	Q9UM11			X
				GGT7	2686	Q9UJ14				X
				GIPC3	126326	Q8TF64			X
				GMEB2	26205	Q9UKD1			X
				GNA11	2767	P29992		X
				GNAI2	2771	P04899		X
				GNAQ	2776	P50148		X
				GPR37	2861	O15354			X	X
				GPRC5A	9052	Q8NFJ5					X
				GRIK4	2900	Q16099			X
				GRIN2A	2903	Q12879		X
				GSS	2937	P48637				X
				HAL	3034	P42357			X	X		X
				HELZ2	85441	Q9BYK8			X
				HERC2	8924	O95714			X	X
				HLA-DMA	3108	P28067			X
				HLA-DMB	3109	P28068			X
				HLA-DOB	3112	P13765			X			X
				HLA-DQA1	3117	P01909			X			X
				HLA-DQA2	3118	P01906			X
				HLA-DQB1	3119	P01920			X			X
				HLA-DQB2	3120	P05538			X
				HLA-DRB1	3123	P01911			X
				HMG20B	10362	Q9P0W2			X
				HMGA2	8091	P52926		X
				HR	55806	O43593			X	X
				HRAS	3265	P01112		X
				IDH1	3417	O75874		X
				ITCH	83737	Q96J02			X	X
				ITGA4	3676	P13612		X
				KDR	3791	P35968		X
				KIAA0930	23313	Q6ICG6			X	X		X
				KIT	3815	P10721		X
				KLHDC8A	55220	Q8IYD2			X
				KMT2C	58508	Q8NEZ4		X
				KMT2D	8085	O14686		X
				KNSTRN	90417	Q9Y448		X
				KRAS	3845	P01116		X
				LEMD1	93273	Q68G75			X
				LGI3	203190	Q8N145			X
				LRP1B	53353	Q9NZR2		X
				LRRC31	79782	Q6UY01			X
				LRRC34	151827	Q8IZ02			X	X
				LRRC37A3	374819	O60309		X
				LRRIQ4	344657	A6NIV6			X
				LURAP1L	286343	Q8IV03			X
				MAFF	23764	Q9ULX9			X	X
				MAP1LC3A	84557	Q9H492			X	X
				MAP2K1	5604	Q02750		X
				MATK	4145	P42679			X
				MC1R	4157	Q01726	X				X
				MCF2L	23263	O15068			X
				MECOM	2122	Q03112		X
				MED13L	23389	Q71F56			X	X
				MFSD12	126321	Q6NUT3			X
				MITF	4286	O75030	X	X			X
				MLH1	4292	P40692	X
				MPHOSPH6	10200	Q99547			X			X
				MRPL54	116541	Q6P161			X
				MRPS31	10240	Q92665		X
				MSC	9242	O60682			X			X
				MSH2	4436	P43246	X
				MSH6	2956	P52701	X
				MSR1	4481	P21757		X
				MTAP	4507	Q13126			X	X		X
				MX2	4600	P20592			X	X
				MYH7B	57644	A7E2Y1				X
				MYNN	55892	Q9NPC7			X	X
				NCOA6	23054	Q14686				X
				NDUFB3	4709	O43676			X
				NDUFB9	4715	Q9Y6M9		X
				NF1	4763	P21359		X
				NFASC	23114	O94856			X
				NFIC	4782	P08651			X
				NIF3L1	60491	Q9GZT8			X
				NOTCH1	4851	P46531		X
				NOTCH2	4853	Q04721		X
				NOTCH2NLA	388677	Q7Z3S9		X
				NPM2	10361	Q86SE8			X
				NRAS	4893	P01111		X
				NUAK2	81788	Q9H093			X
				OCA2	4948	Q04671			X
				ORC2	4999	Q13416			X
				OXA1L	5018	Q15070		X
				PARP1	142	P09874			X	X		X
				PCED1B	91523	Q96HM7		X
				PIGU	128869	Q9H490			X	X
				PIP5K1C	23396	O60331			X
				PLA2G6	8398	O60733			X	X
				PLXNB2	23654	O15031					X
				PMS2	5395	P54278	X
				POLH	5429	Q9Y253	X
				POMT1	10585	Q9Y6A1			X			X
				POT1	25913	Q9NUX5	X		X
				POU2F3	25833	Q9UKI9			X			X
				PPARGC1B	133522	Q86YN6			X	X
				PPIAL4G	644591	P0DN37		X
				PPIL3	53938	Q9H2H8			X			X
				PPP6C	5537	O00743		X
				PREX2	80243	Q70Z35		X
				PRRC2B	84726	Q5JSZ5			X
				PSMB8	5696	P28062			X
				PSMB9	5698	P28065			X
				PTEN	5728	P60484	X	X
				PTPRB	5787	P23467		X
				PTPRT	11122	O14522		X
				PXMP4	11264	Q9Y6I8			X
				RAC1	5879	P63000		X
				RAF1	5894	P04049		X
				RALY	22913	Q9UKM9			X	X
				RAPGEF1	2889	Q13905			X	X
				RAPGEF5	9771	Q92565		X
				RAX2	84839	Q96IS3			X
				RB1	5925	P06400	X	X
				RBBP5	5929	Q15291			X	X
				RCAN2	10231	Q14206		X
				REEP4	80346	Q9H6H4			X
				RET	5979	P07949		X
				ROS1	6098	P08922		X
				RPS27	6232	P42677		X
				RTEL1	51750	Q9NZ71			X	X
				SETD2	29072	Q9BYW2		X
				SH3PXD2A	9644	Q5TCZ1			X
				SIRPB1	10326	O00241		X
				SLC45A2	51151	Q9UMX9					X
				SLK	9748	Q9H2G2			X
				SMARCA4	6597	P51532		X
				SMPD3	55512	Q9NY59			X
				SOX6	55553	P35712			X	X
				STK19	8859	P49842		X
				STMN3	50861	Q9NZ72			X	X
				STN1	79991	Q9H668			X	X
				STRADB	55437	Q9C0K7			X
				TAP1	6890	Q03518			X
				TAP2	6891	Q03519			X			X
				TBC1D3B	414059	A6NDS4		X
				TBXA2R	6915	P21731			X
				TERF2IP	54386	Q9NYB0	X
				TERT	7015	O14746	X
				TJP3	27134	O95049			X
				TLCD5	219902	Q6ZRR5			X			X
				TMCC2	9911	O75069			X	X
				TMEM184B	25829	Q9Y519			X			X
				TMEM216	51259	Q9P0N5		X
				TMEM81	388730	Q6P7N7			X	X
				TP53	7157	P04637	X	X			X
				TP53INP2	58476	Q8IXH6				X
				TP63	8626	Q9H3D4		X
				TRAK2	66008	O60296			X
				TRRAP	8295	Q9Y4A5		X
				TYR	7299	P14679					X
				TYRP1	7306	P17643			X
				UCK1	83549	Q9HA47			X
				WDR12	55759	Q9GZL7		X
				XPA	7507	P23025	X
				ZBTB7B	51043	O15156			X	X		X
				ZFP90	146198	Q8TF47			X
				ZFX	7543	P17010		X
				ZNF341	84905	Q9BYN7			X

## Sheet: Table -S4
source	term_name	term_id	adjusted_p_value	term_size	intersections	Semantic_Class
GO:BP	melanocyte differentiation	GO:0030318	0.0455666	14	MITF,KIT,OCA2,TYRP1	development - skin
GO:BP	regulation of helicase activity	GO:0051095	0.0154829	11	TP53,POT1,MSH2,MSH6	DNA metabolism
GO:BP	regulation of DNA recombination	GO:0000018	0.0325722	88	ARID2,ERCC2,MSH2,MSH6,PARP1,RTEL1,SETD2,TERF2IP	DNA metabolism
GO:BP	nucleotide-excision repair, DNA incision, 3'-to lesion	GO:0006295	0.00398731	3	ERCC1,ERCC4,ERCC5	DNA damage and repair
GO:BP	nucleotide-excision repair, DNA incision, 5'-to lesion	GO:0006296	0.0157982	4	ERCC1,ERCC4,ERCC5	DNA damage and repair
GO:BP	nucleotide-excision repair, DNA incision	GO:0033683	6.44e-07	9	ERCC1,ERCC2,ERCC3,ERCC4,ERCC5,XPA	DNA damage and repair
GO:BP	UV-damage excision repair	GO:0070914	0.0229914	12	MC1R,DDB2,ERCC1,XPA	DNA damage and repair
GO:BP	mismatch repair	GO:0006298	0.00363402	30	ERCC1,MLH1,MSH2,MSH6,PMS2,SETD2	DNA damage and repair
GO:BP	nucleotide-excision repair	GO:0006289	4.85076e-05	54	TP53,BRCA2,DDB2,ERCC1,ERCC2,ERCC3,ERCC4,ERCC5,XPA	DNA damage and repair
GO:BP	negative regulation of chromosome organization	GO:2001251	0.0019616	82	ACD,POT1,ATM,ERCC1,ERCC4,PARP1,RTEL1,STN1,TERF2IP	DNA metabolism-chromatin
GO:BP	regulation of telomere maintenance in response to DNA damage	GO:1904505	0.00398731	3	ERCC1,ERCC4,RTEL1	DNA metabolism - telomere
GO:BP	negative regulation of telomere maintenance in response to DNA damage	GO:1904506	0.00398731	3	ERCC1,ERCC4,RTEL1	DNA metabolism - telomere
GO:BP	protection from non-homologous end joining at telomere	GO:0031848	0.00603206	9	ACD,ERCC1,ERCC4,TERF2IP	DNA metabolism - telomere
GO:BP	telomere maintenance in response to DNA damage	GO:0043247	0.000465731	12	ACD,ERCC1,ERCC4,RTEL1,TERF2IP	DNA metabolism - telomere
GO:BP	negative regulation of telomere maintenance	GO:0032205	1.04807e-06	36	ACD,POT1,ATM,ERCC1,ERCC4,PARP1,RTEL1,STN1,TERF2IP	DNA metabolism - telomere
GO:BP	telomere capping	GO:0016233	4.28595e-05	38	ACD,POT1,ATM,ERCC1,ERCC4,RTEL1,STN1,TERF2IP	DNA metabolism - telomere
GO:BP	regulation of telomere maintenance via telomere lengthening	GO:1904356	0.00227729	62	ACD,POT1,ATM,CTNNB1,ERCC4,PARP1,RTEL1,STN1	DNA metabolism - telomere
GO:BP	regulation of telomere maintenance	GO:0032204	0.000139021	80	ACD,POT1,ATM,CTNNB1,ERCC1,ERCC4,PARP1,RTEL1,STN1,TERF2IP	DNA metabolism - telomere
GO:BP	telomere maintenance via telomere lengthening	GO:0010833	0.000198638	83	ACD,POT1,ATM,CTNNB1,ERCC4,PARP1,RTEL1,STN1,TERF2IP,TERT	DNA metabolism - telomere
GO:BP	MHC class II protein complex assembly	GO:0002399	3.43e-09	14	B2M,HLA-DMA,HLA-DMB,HLA-DOB,HLA-DQA1,HLA-DQA2,HLA-DQB2,HLA-DRB1	immune system - antigen presentation
GO:BP	peptide antigen assembly with MHC class II protein complex	GO:0002503	3.43e-09	14	B2M,HLA-DMA,HLA-DMB,HLA-DOB,HLA-DQA1,HLA-DQA2,HLA-DQB2,HLA-DRB1	immune system - antigen presentation
GO:BP	peptide antigen assembly with MHC protein complex	GO:0002501	1.44e-08	16	B2M,HLA-DMA,HLA-DMB,HLA-DOB,HLA-DQA1,HLA-DQA2,HLA-DQB2,HLA-DRB1	immune system - antigen presentation
GO:BP	MHC protein complex assembly	GO:0002396	2.68e-08	17	B2M,HLA-DMA,HLA-DMB,HLA-DOB,HLA-DQA1,HLA-DQA2,HLA-DQB2,HLA-DRB1	immune system - antigen presentation
GO:BP	antigen processing and presentation of exogenous peptide antigen via MHC class II	GO:0019886	1.56219e-06	26	B2M,HLA-DMA,HLA-DMB,HLA-DOB,HLA-DQA1,HLA-DQA2,HLA-DQB2,HLA-DRB1	immune system - antigen presentation
GO:BP	antigen processing and presentation of peptide antigen via MHC class II	GO:0002495	5.60082e-06	30	B2M,HLA-DMA,HLA-DMB,HLA-DOB,HLA-DQA1,HLA-DQA2,HLA-DQB2,HLA-DRB1	immune system - antigen presentation
GO:BP	antigen processing and presentation of peptide or polysaccharide antigen via MHC class II	GO:0002504	9.84643e-06	32	B2M,HLA-DMA,HLA-DMB,HLA-DOB,HLA-DQA1,HLA-DQA2,HLA-DQB2,HLA-DRB1	immune system - antigen presentation
GO:BP	antigen processing and presentation of exogenous peptide antigen	GO:0002478	1.28553e-05	33	B2M,HLA-DMA,HLA-DMB,HLA-DOB,HLA-DQA1,HLA-DQA2,HLA-DQB2,HLA-DRB1	immune system - antigen presentation
GO:BP	antigen processing and presentation of exogenous antigen	GO:0019884	5.3331e-05	39	B2M,HLA-DMA,HLA-DMB,HLA-DOB,HLA-DQA1,HLA-DQA2,HLA-DQB2,HLA-DRB1	immune system - antigen presentation
GO:BP	antigen processing and presentation of peptide antigen	GO:0048002	4.70903e-06	57	B2M,HLA-DMA,HLA-DMB,HLA-DOB,HLA-DQA1,HLA-DQA2,HLA-DQB2,HLA-DRB1,TAP1,TAP2	immune system - antigen presentation
GO:BP	antigen processing and presentation	GO:0019882	0.000432216	90	B2M,HLA-DMA,HLA-DMB,HLA-DOB,HLA-DQA1,HLA-DQA2,HLA-DQB2,HLA-DRB1,TAP1,TAP2	immune system - antigen presentation
GO:BP	regulation of secondary metabolic process	GO:0043455	0.0154829	11	ASIP,CDH3,MFSD12,TYRP1	metabolism
GO:BP	regulation of secondary metabolite biosynthetic process	GO:1900376	0.0154829	11	ASIP,CDH3,MFSD12,TYRP1	metabolism
GO:BP	secondary metabolite biosynthetic process	GO:0044550	0.000129166	18	ASIP,CDH3,MFSD12,OCA2,TYR,TYRP1	metabolism
GO:BP	phenol-containing compound biosynthetic process	GO:0046189	0.00445833	31	ASIP,CDH3,MFSD12,OCA2,TYR,TYRP1	metabolism
GO:BP	secondary metabolic process	GO:0019748	0.032481	43	ASIP,CDH3,MFSD12,OCA2,TYR,TYRP1	metabolism
GO:BP	pigment metabolic process involved in pigmentation	GO:0043474	0.0157982	4	MFSD12,OCA2,TYR	metabolism - pigment
GO:BP	regulation of melanin biosynthetic process	GO:0048021	0.0154829	11	ASIP,CDH3,MFSD12,TYRP1	metabolism - pigment
GO:BP	melanin metabolic process	GO:0006582	5.69242e-05	16	ASIP,CDH3,MFSD12,OCA2,TYR,TYRP1	metabolism - pigment
GO:BP	melanin biosynthetic process	GO:0042438	5.69242e-05	16	ASIP,CDH3,MFSD12,OCA2,TYR,TYRP1	metabolism - pigment
GO:BP	pigmentation	GO:0043473	2.80539e-05	68	MITF,MC1R,ASIP,CDH3,KIT,MFSD12,NF1,OCA2,TYR,TYRP1	metabolism - pigment
GO:BP	replicative senescence	GO:0090399	0.0229914	12	TP53,CDKN2A,ATM,TERT	ageing
GO:BP	cellular senescence	GO:0090398	4.94864e-05	72	TP53,CDKN2A,AKT3,ATM,B2M,HMGA2,HRAS,MAP2K1,TERT,TP63	ageing
GO:BP	cell aging	GO:0007569	0.000432216	90	TP53,CDKN2A,AKT3,ATM,B2M,HMGA2,HRAS,MAP2K1,TERT,TP63	ageing
GO:BP	response to indole-3-methanol	GO:0071680	0.0391216	5	BRCA1,CDH1,CTNNB1	response to stimulus
GO:BP	cellular response to indole-3-methanol	GO:0071681	0.0391216	5	BRCA1,CDH1,CTNNB1	response to stimulus
GO:BP	UV protection	GO:0009650	0.00995256	10	MC1R,ERCC2,ERCC5,XPA	stress - radiation
GO:BP	protein localization to chromosome	GO:0034502	0.0354003	89	ACD,POT1,RB1,BRCA2,MSH2,SETD2,TERF2IP,TERT	transport- protein localisation - chromosome
GO:BP	regulation of cell adhesion	GO:0030155	0.000222078	581	CDKN2A,PTEN,ADAM15,ATM,B2M,CDH1,CYP1B1,DMTN,EPCAM,HLA-DMA,HLA-DMB,HLA-DOB,HLA-DQA1,HLA-DQA2,HLA-DQB2,HLA-DRB1,KDR,NF1,NOTCH1,PLXNB2,RAC1,RET,SIRPB1,SLK,ZBTB7B	adhesion
GO:BP	cell adhesion	GO:0007155	0.00157277	1175	CDKN2A,PTEN,ADAM15,ADGRV1,ATM,B2M,CDH1,CDH3,CNTN2,CTNNB1,CYP1B1,DMTN,EPCAM,FAT4,HLA-DMA,HLA-DMB,HLA-DOB,HLA-DQA1,HLA-DQA2,HLA-DQB2,HLA-DRB1,ITGA4,KDR,KIT,NF1,NOTCH1,PIP5K1C,PLXNB2,PTPRT,RAC1,RAPGEF1,RET,SIRPB1,SLK,TJP3,ZBTB7B	adhesion
GO:BP	biological adhesion	GO:0022610	0.0018096	1182	CDKN2A,PTEN,ADAM15,ADGRV1,ATM,B2M,CDH1,CDH3,CNTN2,CTNNB1,CYP1B1,DMTN,EPCAM,FAT4,HLA-DMA,HLA-DMB,HLA-DOB,HLA-DQA1,HLA-DQA2,HLA-DQB2,HLA-DRB1,ITGA4,KDR,KIT,NF1,NOTCH1,PIP5K1C,PLXNB2,PTPRT,RAC1,RAPGEF1,RET,SIRPB1,SLK,TJP3,ZBTB7B	adhesion
GO:BP	cell-cell adhesion	GO:0098609	0.000135359	693	CDKN2A,ADGRV1,B2M,CDH1,CDH3,CNTN2,CTNNB1,DMTN,EPCAM,FAT4,HLA-DMA,HLA-DMB,HLA-DOB,HLA-DQA1,HLA-DQA2,HLA-DQB2,HLA-DRB1,ITGA4,KIT,NOTCH1,PIP5K1C,PLXNB2,PTPRT,RAPGEF1,RET,SIRPB1,TJP3,ZBTB7B	adhesion - cell-cell
GO:BP	regulation of mitotic cell cycle phase transition	GO:1901990	0.00593311	243	TP53,CDKN2A,PTEN,RB1,ATM,BRCA1,CDK4,DDX3X,E2F1,ERCC2,ERCC3,FZR1,HMGA2,NPM2	cell cycle - phase transition
GO:BP	regulation of cell cycle phase transition	GO:1901987	0.0382543	325	TP53,CDKN2A,PTEN,RB1,ATM,BRCA1,CDK4,DDX3X,E2F1,ERCC2,ERCC3,FZR1,HMGA2,NPM2,TP63	cell cycle - phase transition
GO:BP	mitotic cell cycle phase transition	GO:0044772	0.0203544	347	TP53,CDKN2A,PTEN,RB1,ATM,BRCA1,CDK4,CHMP4B,DDX3X,E2F1,ERCC2,ERCC3,FZR1,HMGA2,NPM2,PPP6C	cell cycle - phase transition
GO:BP	regulation of programmed cell death	GO:0043067	0.0085317	1054	TP53,CDKN2A,PTEN,RB1,ATM,BRAF,BRCA1,CASP8,CFLAR,CTNNB1,CYP1B1,DDX3X,DSTYK,E2F1,ERBB4,ERCC3,ERCC5,HMGA2,ITCH,ITGA4,KDR,MECOM,MSH2,NF1,NOTCH1,NOTCH2,NUAK2,RAF1,RET,SLK,TERT,TP63	cell death
GO:BP	regulation of cell death	GO:0010941	0.00990245	1166	TP53,CDKN2A,PTEN,RB1,ATM,BRAF,BRCA1,CASP8,CFLAR,CHMP4B,CTNNB1,CYP1B1,DDX3X,DSTYK,E2F1,ERBB4,ERCC3,ERCC5,GPR37,HMGA2,ITCH,ITGA4,KDR,MECOM,MSH2,NF1,NOTCH1,NOTCH2,NUAK2,RAF1,RET,SLK,TERT,TP63	cell death
GO:BP	programmed cell death	GO:0012501	0.0483525	1368	TP53,CDKN2A,PTEN,RB1,ATM,BRAF,BRCA1,CASP10,CASP8,CFLAR,CTNNB1,CYP1B1,DDX3X,DSTYK,E2F1,ERBB4,ERCC2,ERCC3,ERCC5,HMGA2,ITCH,ITGA4,KDR,MECOM,MSH2,MSH6,NF1,NOTCH1,NOTCH2,NUAK2,PARP1,RAF1,RET,SLK,TERT,TP63	cell death
GO:BP	positive regulation of apoptotic process	GO:0043065	0.0367568	364	TP53,CDKN2A,PTEN,ATM,CASP8,CTNNB1,CYP1B1,DDX3X,E2F1,ERCC3,HMGA2,ITGA4,NF1,NOTCH1,RET,TP63	cell death - apoptosis
GO:BP	regulation of apoptotic process	GO:0042981	0.0143492	1029	TP53,CDKN2A,PTEN,RB1,ATM,BRAF,BRCA1,CASP8,CFLAR,CTNNB1,CYP1B1,DDX3X,DSTYK,E2F1,ERBB4,ERCC3,ERCC5,HMGA2,ITCH,ITGA4,KDR,MSH2,NF1,NOTCH1,NOTCH2,NUAK2,RAF1,RET,SLK,TERT,TP63	cell death - apoptosis
GO:BP	cellular developmental process	GO:0048869	0.00249337	2818	MITF,TP53,CDKN2A,PTEN,RB1,ADGRV1,AKT3,ATM,ATP11A,B2M,CASP8,CDH3,CERS2,CFLAR,CNTN2,CTNNB1,DDX3X,DMTN,DTNB,E2F1,EPCAM,ERBB4,ERCC2,ERCC3,FAT4,FGF17,HLA-DRB1,HMGA2,HRAS,ITCH,ITGA4,KDR,KIT,KMT2D,MAFF,MAP2K1,MSH2,MSR1,NCOA6,NF1,NIF3L1,NOTCH1,NOTCH2,NPM2,OCA2,PARP1,PLXNB2,PRRC2B,PSMB8,RAC1,RAF1,RAPGEF1,RET,ROS1,SETD2,SH3PXD2A,SOX6,STMN3,TERT,TJP3,TP63,TRAK2,TYRP1,ZBTB7B	development
GO:BP	developmental process	GO:0032502	0.00480062	4534	MITF,TP53,CDKN2A,MC1R,PTEN,RB1,ADGRV1,AKT3,ATM,ATP11A,B2M,BRAF,BRCA1,BRCA2,BRD2,CASP8,CDH1,CDH3,CERS2,CFLAR,CNOT9,CNTN2,COL9A2,CTNNB1,CYP1B1,DDX3X,DMTN,DTNB,E2F1,EPCAM,ERBB4,ERCC2,ERCC3,FAT4,FGF17,GGT7,GRIN2A,GSS,HLA-DRB1,HMGA2,HRAS,ITCH,ITGA4,KDR,KIT,KMT2D,MAFF,MAP2K1,MECOM,MLH1,MSC,MSH2,MSH6,MSR1,NCOA6,NF1,NFASC,NIF3L1,NOTCH1,NOTCH2,NOTCH2NLA,NPM2,OCA2,PARP1,PLXNB2,PMS2,POMT1,POU2F3,PRRC2B,PSMB…	development
GO:BP	stem cell differentiation	GO:0048863	0.0281847	142	TP53,CTNNB1,EPCAM,ERBB4,HMGA2,ITCH,KIT,NOTCH1,SETD2,SOX6	development - cell differentiation
GO:BP	cell differentiation	GO:0030154	0.0102575	2745	MITF,TP53,CDKN2A,PTEN,RB1,ADGRV1,ATM,ATP11A,B2M,CASP8,CDH3,CERS2,CFLAR,CNTN2,CTNNB1,DDX3X,DMTN,DTNB,E2F1,EPCAM,ERBB4,ERCC2,ERCC3,FAT4,FGF17,HLA-DRB1,HMGA2,ITCH,ITGA4,KDR,KIT,KMT2D,MAFF,MAP2K1,MSH2,MSR1,NCOA6,NF1,NIF3L1,NOTCH1,NOTCH2,NPM2,OCA2,PARP1,PLXNB2,PRRC2B,PSMB8,RAC1,RAF1,RAPGEF1,RET,ROS1,SETD2,SH3PXD2A,SOX6,STMN3,TJP3,TP63,TRAK2,TYRP1,ZBTB7B	development - cell differentiation
GO:BP	negative regulation of cell population proliferation	GO:0008285	0.00384758	502	TP53,BAP1,CDKN2A,PTEN,ARID2,ATM,B2M,BRCA2,CERS2,CTNNB1,CYP1B1,E2F1,ERBB4,HLA-DRB1,HRAS,MAP2K1,NF1,NOTCH1,RAF1,RAPGEF1,ZBTB7B	development - cell proliferation
GO:BP	regulation of cell population proliferation	GO:0042127	0.000101988	1198	TP53,BAP1,CDKN2A,PTEN,AKT3,ARID2,ATM,B2M,BRCA2,CDH3,CDK4,CERS2,CFLAR,CTNNB1,CYP1B1,E2F1,EPCAM,ERBB4,FGF17,GNAI2,HLA-DMB,HLA-DRB1,HMGA2,HRAS,ITGA4,KDR,KIT,KMT2D,KRAS,MAP2K1,MATK,NF1,NOTCH1,NOTCH2,NRAS,RAF1,RAPGEF1,TERT,ZBTB7B	development - cell proliferation
GO:BP	cell population proliferation	GO:0008283	0.000363395	1361	TP53,BAP1,CDKN2A,PTEN,AKT3,ARID2,ATM,B2M,BRCA2,CDH3,CDK4,CERS2,CFLAR,CTNNB1,CYP1B1,E2F1,EPCAM,ERBB4,FGF17,GNAI2,HLA-DMB,HLA-DRB1,HMGA2,HRAS,ITGA4,KDR,KIT,KMT2D,KRAS,MAP2K1,MATK,MECOM,NF1,NOTCH1,NOTCH2,NRAS,PLXNB2,RAF1,RAPGEF1,TERT,ZBTB7B	development - cell proliferation
GO:BP	regulation of response to DNA damage stimulus	GO:2001020	0.00445189	204	CDKN2A,POT1,ARID2,ATM,BRCA1,ERCC1,ERCC4,HMGA2,PARP1,POLH,RTEL1,SETD2,TERF2IP	DNA damage and repair
GO:BP	cellular response to DNA damage stimulus	GO:0006974	1.28e-07	695	TP53,ACD,CDKN2A,MC1R,POT1,ARID2,ATM,BRCA1,BRCA2,DDB2,E2F1,ERCC1,ERCC2,ERCC3,ERCC4,ERCC5,FZR1,HERC2,HMGA2,MLH1,MSH2,MSH6,NCOA6,PARP1,PMS2,POLH,RBBP5,RTEL1,SETD2,TERF2IP,TP63,TRRAP,XPA	DNA damage and repair
GO:BP	double-strand break repair	GO:0006302	0.0261223	240	POT1,ARID2,ATM,BRCA1,BRCA2,ERCC1,ERCC4,ERCC5,HMGA2,PARP1,RTEL1,SETD2,TERF2IP	DNA damage and repair
GO:BP	DNA repair	GO:0006281	5.32e-07	430	TP53,MC1R,POT1,ARID2,ATM,BRCA1,BRCA2,DDB2,ERCC1,ERCC2,ERCC3,ERCC4,ERCC5,HMGA2,MLH1,MSH2,MSH6,PARP1,PMS2,POLH,RTEL1,SETD2,TERF2IP,TRRAP,XPA	DNA damage and repair
GO:BP	negative regulation of DNA metabolic process	GO:0051053	1.8443e-06	106	TP53,ACD,POT1,ATM,ERCC1,ERCC4,HMGA2,MSH2,MSH6,PARP1,RTEL1,STN1,TERF2IP	DNA metabolism
GO:BP	DNA recombination	GO:0006310	0.0065277	245	ARID2,ATM,BRCA1,BRCA2,ERCC1,ERCC2,ERCC4,ERCC5,MSH2,MSH6,PARP1,RTEL1,SETD2,TERF2IP	DNA metabolism
GO:BP	regulation of DNA metabolic process	GO:0051052	4.18757e-06	303	TP53,ACD,CDKN2A,POT1,ARID2,ATM,BRCA1,CTNNB1,ERCC1,ERCC2,ERCC4,HMGA2,MSH2,MSH6,PARP1,POLH,RTEL1,SETD2,STN1,TERF2IP	DNA metabolism
GO:BP	DNA metabolic process	GO:0006259	7.9511e-06	731	TP53,ACD,CDKN2A,MC1R,POT1,ARID2,ATM,BRCA1,BRCA2,CTNNB1,DDB2,ERCC1,ERCC2,ERCC3,ERCC4,ERCC5,HMGA2,MLH1,MSH2,MSH6,ORC2,PARP1,PMS2,POLH,RTEL1,SETD2,STN1,TERF2IP,TERT,TRRAP,XPA	DNA metabolism
GO:BP	regulation of chromosome organization	GO:0033044	0.0422817	181	ACD,POT1,RB1,ATM,CTNNB1,ERCC1,ERCC4,PARP1,RTEL1,STN1,TERF2IP	DNA metabolism-chromatin
GO:BP	chromosome organization	GO:0051276	0.00155302	735	TP53,ACD,POT1,RB1,ARID2,ATM,BRCA1,BRD2,CHMP4B,CTNNB1,ERCC1,ERCC2,ERCC3,ERCC4,HMGA2,KNSTRN,MECOM,MSH2,NPM2,PARP1,RTEL1,SETD2,SMARCA4,STN1,TERF2IP,TERT,XPA	DNA metabolism-chromatin
GO:BP	telomere maintenance	GO:0000723	0.00159888	129	ACD,POT1,ATM,CTNNB1,ERCC1,ERCC4,PARP1,RTEL1,STN1,TERF2IP,TERT	DNA metabolism - telomere
GO:BP	telomere organization	GO:0032200	0.0103466	156	ACD,POT1,ATM,CTNNB1,ERCC1,ERCC4,PARP1,RTEL1,STN1,TERF2IP,TERT	DNA metabolism - telomere
GO:BP	regulation of transferase activity	GO:0051338	0.00850227	709	TP53,ACD,CDKN2A,POT1,PTEN,RB1,CTNNB1,DDX3X,DSTYK,ERBB4,FZR1,GNAQ,GPRC5A,HLA-DRB1,HMGA2,HRAS,KDR,KIT,MAP2K1,NF1,PTPRB,PTPRT,RET,ROS1,STRADB	enzyme
GO:BP	positive regulation of catalytic activity	GO:0043085	0.00382244	915	ACD,CDKN2A,POT1,PTEN,CASP10,CASP8,CDH3,CFLAR,CTNNB1,DDX3X,DSTYK,ERBB4,FZR1,GNAQ,GRIN2A,HLA-DRB1,HMGA2,HRAS,KDR,KIT,MAP2K1,MSH2,MSH6,NF1,RAPGEF1,RET,ROS1,STRADB,TBC1D3B,TERT	enzyme
GO:BP	regulation of catalytic activity	GO:0050790	5.99282e-06	1474	TP53,ACD,CDKN2A,POT1,PTEN,RB1,ADGRV1,APBA3,CASP10,CASP8,CDH3,CFLAR,CTNNB1,DDX3X,DSTYK,ERBB4,ERCC5,FZR1,GNAI2,GNAQ,GPRC5A,GRIN2A,HLA-DRB1,HMGA2,HRAS,KDR,KIT,MAP2K1,MSH2,MSH6,NF1,NOTCH1,OXA1L,PARP1,PLXNB2,PSMB8,PSMB9,PTPRB,PTPRT,RAF1,RAPGEF1,RET,ROS1,STMN3,STRADB,TBC1D3B,TERT	enzyme
GO:BP	regulation of phosphorylation	GO:0042325	0.0090951	1006	TP53,CDKN2A,PTEN,RB1,BRAF,CACTIN,CNOT9,DDX3X,DMTN,DSTYK,ERBB4,FGF17,GNAQ,GPRC5A,HLA-DRB1,HMGA2,HRAS,KDR,KIT,KRAS,MAP2K1,NF1,PLXNB2,PTPRB,PTPRT,RAC1,RAF1,RET,ROS1,STRADB,TERF2IP	enzyme - kinase
GO:BP	phosphorylation	GO:0016310	0.00811285	1424	TP53,CDKN2A,PTEN,RB1,AKT3,ATM,BRAF,BRD2,CACTIN,CDK4,CNOT9,DDX3X,DMTN,DSTYK,ERBB4,FGF17,GNAQ,GPRC5A,HLA-DRB1,HMGA2,HRAS,KDR,KIT,KRAS,MAP2K1,MATK,NF1,NUAK2,PLXNB2,PTPRB,PTPRT,RAC1,RAF1,RET,ROS1,SLK,STK19,STRADB,TERF2IP	enzyme - kinase
GO:BP	negative regulation of molecular function	GO:0044092	0.00228985	750	TP53,CDKN2A,POT1,PTEN,RB1,ADAM15,ADGRV1,APBA3,B2M,CACTIN,CYP1B1,DDX3X,E2F1,ERCC4,GNAI2,GNAQ,GPRC5A,HMGA2,HRAS,ITCH,ITGA4,NF1,NOTCH1,OXA1L,PTPRB,PTPRT,RAF1	general
GO:BP	positive regulation of molecular function	GO:0044093	0.0180585	1253	ACD,CDKN2A,POT1,PTEN,RB1,B2M,CASP10,CASP8,CDH3,CFLAR,CTNNB1,DDX3X,DSTYK,ERBB4,FZR1,GNAQ,GRIN2A,HLA-DRB1,HMGA2,HRAS,KDR,KIT,MAP2K1,MSH2,MSH6,NF1,PPARGC1B,RAPGEF1,RET,ROS1,SMARCA4,STRADB,TBC1D3B,TERF2IP,TERT	general
GO:BP	regulation of molecular function	GO:0065009	9.35895e-06	2088	TP53,ACD,CDKN2A,POT1,PTEN,RB1,ADAM15,ADGRV1,APBA3,B2M,CACTIN,CASP10,CASP8,CDH3,CFLAR,CTNNB1,CYP1B1,DDX3X,DSTYK,E2F1,ERBB4,ERCC4,ERCC5,FZR1,GNAI2,GNAQ,GPRC5A,GRIN2A,HLA-DRB1,HMGA2,HRAS,ITCH,ITGA4,KDR,KIT,MAP2K1,MSH2,MSH6,NF1,NOTCH1,OXA1L,PARP1,PLXNB2,PPARGC1B,PSMB8,PSMB9,PTPRB,PTPRT,RAF1,RAPGEF1,RET,ROS1,SMARCA4,STMN3,STRADB,TBC1D3B,TERF2IP,TERT	general
GO:BP	positive regulation of cellular process	GO:0048522	2.3118e-06	4622	MITF,TP53,ACD,BAP1,CDKN2A,MC1R,POT1,PTEN,RB1,ADGRV1,AKT3,ARID2,ASIP,ATM,ATP11A,B2M,BAIAP2L2,BRAF,BRCA1,BRCA2,CASP10,CASP8,CDH1,CDH3,CDK4,CFLAR,CNOT9,CTNNB1,CYP1B1,DDX3X,DMTN,DSTYK,E2F1,EPCAM,ERBB4,ERCC1,ERCC2,ERCC3,FGF17,FZR1,GNAI2,GPR37,GRIN2A,HELZ2,HLA-DMA,HLA-DMB,HLA-DOB,HLA-DQA1,HLA-DQA2,HLA-DQB2,HLA-DRB1,HMGA2,HRAS,ITCH,ITGA4,KDR,KIT,KMT2C,KMT2D,KRAS,MAFF,MAP2K1,MATK,MECOM,MSR1,NCOA6,NF1,NFI…	general
GO:BP	positive regulation of biological process	GO:0048518	4.96986e-05	5086	MITF,TP53,ACD,BAP1,CDKN2A,MC1R,POT1,PTEN,RB1,ADGRV1,AKT3,ARID2,ASIP,ATM,ATP11A,B2M,BAIAP2L2,BRAF,BRCA1,BRCA2,CASP10,CASP8,CDH1,CDH3,CDK4,CFB,CFLAR,CNOT9,CTNNB1,CYP1B1,DDX3X,DMTN,DSTYK,E2F1,EPCAM,ERBB4,ERCC1,ERCC2,ERCC3,FGF17,FZR1,GNAI2,GPR37,GRIN2A,HELZ2,HLA-DMA,HLA-DMB,HLA-DOB,HLA-DQA1,HLA-DQA2,HLA-DQB2,HLA-DRB1,HMGA2,HRAS,ITCH,ITGA4,KDR,KIT,KMT2C,KMT2D,KRAS,MAFF,MAP2K1,MATK,MECOM,MSR1,NCOA6,NF1…	general
GO:BP	regulation of cellular process	GO:0050794	0.0352049	9383	MITF,TP53,ACD,BAP1,CDKN2A,MC1R,POT1,PTEN,RB1,ADAM15,ADGRV1,AKT3,ARHGEF12,ARID2,ASIP,ATM,ATP11A,B2M,BACH2,BAIAP2L2,BRAF,BRCA1,BRCA2,BRD2,CACTIN,CASP10,CASP8,CCNQ,CDH1,CDH3,CDK4,CERS2,CFLAR,CHMP4B,CLK1,CNOT9,CTNNB1,CYP1B1,DCST1,DDX3X,DMTN,DSTYK,E2F1,EPCAM,ERBB4,ERCC1,ERCC2,ERCC3,ERCC4,ERCC5,FAT4,FGF17,FZR1,GMEB2,GNA11,GNAI2,GNAQ,GPR37,GPRC5A,GRIK4,GRIN2A,HELZ2,HLA-DMA,HLA-DMB,HLA-DOB,HLA-DQA1,HLA-D…	general
GO:BP	regulation of biological process	GO:0050789	0.0433649	9836	MITF,TP53,ACD,BAP1,CDKN2A,MC1R,POT1,PTEN,RB1,ADAM15,ADGRV1,AKT3,ARHGEF12,ARID2,ASIP,ATM,ATP11A,B2M,BACH2,BAIAP2L2,BRAF,BRCA1,BRCA2,BRD2,CACTIN,CASP10,CASP8,CCNQ,CDH1,CDH3,CDK4,CERS2,CFB,CFLAR,CHMP4B,CLK1,CNOT9,CTNNB1,CYP1B1,DCST1,DDX3X,DMTN,DSTYK,E2F1,EPCAM,ERBB4,ERCC1,ERCC2,ERCC3,ERCC4,ERCC5,FAT4,FGF17,FZR1,GGT7,GMEB2,GNA11,GNAI2,GNAQ,GPR37,GPRC5A,GRIK4,GRIN2A,HELZ2,HLA-DMA,HLA-DMB,HLA-DOB,HLA-D…	general
GO:BP	immune system development	GO:0002520	0.0301362	620	TP53,CDKN2A,ATM,CASP8,DMTN,HLA-DRB1,ITCH,ITGA4,KDR,KIT,MECOM,MLH1,MSH2,MSH6,NCOA6,NOTCH1,NOTCH2,PARP1,PMS2,RET,SH3PXD2A,ZBTB7B	immune system
GO:BP	regulation of phosphate metabolic process	GO:0019220	0.0294701	1120	TP53,CDKN2A,PTEN,RB1,BRAF,CACTIN,CNOT9,DDX3X,DMTN,DSTYK,ERBB4,FGF17,GNAQ,GPRC5A,HLA-DRB1,HMGA2,HRAS,KDR,KIT,KRAS,MAP2K1,NF1,PARP1,PLXNB2,PTPRB,PTPRT,RAC1,RAF1,RET,ROS1,STRADB,TERF2IP	metabolism
GO:BP	regulation of phosphorus metabolic process	GO:0051174	0.0300009	1121	TP53,CDKN2A,PTEN,RB1,BRAF,CACTIN,CNOT9,DDX3X,DMTN,DSTYK,ERBB4,FGF17,GNAQ,GPRC5A,HLA-DRB1,HMGA2,HRAS,KDR,KIT,KRAS,MAP2K1,NF1,PARP1,PLXNB2,PTPRB,PTPRT,RAC1,RAF1,RET,ROS1,STRADB,TERF2IP	metabolism
GO:BP	positive regulation of macromolecule biosynthetic process	GO:0010557	0.000278956	1400	MITF,TP53,ACD,CDKN2A,MC1R,POT1,ATM,BRCA1,BRCA2,CDH1,CTNNB1,DDX3X,E2F1,EPCAM,ERBB4,HELZ2,HLA-DRB1,HMGA2,HRAS,KDR,KMT2C,KMT2D,MAFF,MAP2K1,MECOM,NCOA6,NFIC,NIF3L1,NOTCH1,NPM2,PARP1,PLXNB2,POU2F3,PPARGC1B,RAX2,RET,SMARCA4,STN1,TERT,TP53INP2,TP63,ZFP90	metabolism
GO:BP	positive regulation of nucleobase-containing compound metabolic process	GO:0045935	0.000990453	1467	MITF,TP53,ACD,CDKN2A,MC1R,POT1,ARID2,ATM,BRCA1,BRCA2,CDH1,CTNNB1,DDX3X,E2F1,EPCAM,ERBB4,ERCC1,ERCC2,HELZ2,HLA-DRB1,HMGA2,HRAS,KMT2C,KMT2D,MAFF,MAP2K1,MECOM,NCOA6,NFIC,NIF3L1,NOTCH1,PARP1,POU2F3,PPARGC1B,RAX2,RET,RTEL1,SMARCA4,TERT,TP53INP2,TP63,ZFP90	metabolism
GO:BP	positive regulation of cellular biosynthetic process	GO:0031328	5.2946e-05	1474	MITF,TP53,ACD,CDKN2A,MC1R,POT1,ASIP,ATM,BRCA1,BRCA2,CDH1,CDH3,CTNNB1,DDX3X,E2F1,EPCAM,ERBB4,HELZ2,HLA-DRB1,HMGA2,HRAS,KMT2C,KMT2D,MAFF,MAP2K1,MECOM,NCOA6,NFIC,NIF3L1,NOTCH1,NPM2,PARP1,PLA2G6,PLXNB2,POU2F3,PPARGC1B,RAX2,RET,SMARCA4,STN1,TERT,TP53INP2,TP63,TYRP1,ZFP90	metabolism
GO:BP	positive regulation of biosynthetic process	GO:0009891	2.9753e-05	1498	MITF,TP53,ACD,CDKN2A,MC1R,POT1,ASIP,ATM,BRCA1,BRCA2,CDH1,CDH3,CTNNB1,DDX3X,E2F1,EPCAM,ERBB4,HELZ2,HLA-DRB1,HMGA2,HRAS,KDR,KMT2C,KMT2D,MAFF,MAP2K1,MECOM,NCOA6,NFIC,NIF3L1,NOTCH1,NPM2,PARP1,PLA2G6,PLXNB2,POU2F3,PPARGC1B,RAX2,RET,SMARCA4,STN1,TERT,TP53INP2,TP63,TYRP1,ZFP90	metabolism
GO:BP	negative regulation of macromolecule metabolic process	GO:0010605	0.0116939	2200	MITF,TP53,ACD,BAP1,CDKN2A,MC1R,POT1,PTEN,RB1,ATM,BRCA1,CACTIN,CDH3,CNOT9,CTNNB1,DDX3X,DMTN,E2F1,ERCC1,ERCC4,GNAQ,GPRC5A,HELZ2,HLA-DRB1,HMGA2,HRAS,ITCH,KDR,MAP2K1,MECOM,MSH2,MSH6,MSR1,NF1,NFIC,NIF3L1,NOTCH1,NOTCH2,ORC2,PARP1,PTPRB,PTPRT,RAC1,RAF1,RTEL1,SMARCA4,STN1,TERF2IP,TERT,TP63,ZBTB7B,ZFP90	metabolism
GO:BP	negative regulation of metabolic process	GO:0009892	0.0439239	2367	MITF,TP53,ACD,BAP1,CDKN2A,MC1R,POT1,PTEN,RB1,ATM,BRCA1,CACTIN,CDH3,CHMP4B,CNOT9,CTNNB1,DDX3X,DMTN,E2F1,ERCC1,ERCC4,GNAQ,GPRC5A,HELZ2,HLA-DRB1,HMGA2,HRAS,ITCH,KDR,MAP2K1,MECOM,MSH2,MSH6,MSR1,NF1,NFIC,NIF3L1,NOTCH1,NOTCH2,ORC2,PARP1,PTPRB,PTPRT,RAC1,RAF1,RTEL1,SMARCA4,STN1,TERF2IP,TERT,TP63,ZBTB7B,ZFP90	metabolism
GO:BP	positive regulation of nitrogen compound metabolic process	GO:0051173	4.74711e-05	2415	MITF,TP53,ACD,CDKN2A,MC1R,POT1,PTEN,ARID2,ATM,BRAF,BRCA1,BRCA2,CASP10,CASP8,CDH1,CFLAR,CNOT9,CTNNB1,DDX3X,E2F1,EPCAM,ERBB4,ERCC1,ERCC2,FGF17,FZR1,GRIN2A,HELZ2,HLA-DRB1,HMGA2,HRAS,ITCH,KDR,KIT,KMT2C,KMT2D,KRAS,MAFF,MAP2K1,MECOM,NCOA6,NFIC,NIF3L1,NOTCH1,PARP1,PLA2G6,PLXNB2,POU2F3,PPARGC1B,RAC1,RAF1,RAX2,RET,RTEL1,SMARCA4,STRADB,TERF2IP,TERT,TP53INP2,TP63,ZBTB7B,ZFP90	metabolism
GO:BP	positive regulation of cellular metabolic process	GO:0031325	1.3507e-06	2608	MITF,TP53,ACD,CDKN2A,MC1R,POT1,PTEN,ARID2,ASIP,ATM,BRAF,BRCA1,BRCA2,CASP10,CASP8,CDH1,CDH3,CFLAR,CNOT9,CTNNB1,DDX3X,DSTYK,E2F1,EPCAM,ERBB4,ERCC1,ERCC2,FGF17,FZR1,GRIN2A,HELZ2,HLA-DRB1,HMGA2,HRAS,ITCH,KDR,KIT,KMT2C,KMT2D,KRAS,MAFF,MAP2K1,MECOM,NCOA6,NFIC,NIF3L1,NOTCH1,NPM2,PARP1,PLA2G6,PLXNB2,POU2F3,PPARGC1B,RAC1,RAF1,RAX2,RET,ROS1,RTEL1,SMARCA4,STN1,STRADB,TERF2IP,TERT,TP53INP2,TP63,TYRP1,ZBTB7B,…	metabolism
GO:BP	positive regulation of macromolecule metabolic process	GO:0010604	9.38157e-05	2760	MITF,TP53,ACD,CDKN2A,MC1R,POT1,PTEN,ARID2,ATM,B2M,BRAF,BRCA1,BRCA2,CASP10,CASP8,CDH1,CDH3,CFLAR,CNOT9,CTNNB1,CYP1B1,DDX3X,E2F1,EPCAM,ERBB4,ERCC1,ERCC2,FGF17,FZR1,GRIN2A,HELZ2,HLA-DRB1,HMGA2,HRAS,ITCH,KDR,KIT,KMT2C,KMT2D,KRAS,MAFF,MAP2K1,MECOM,NCOA6,NFIC,NIF3L1,NOTCH1,NPM2,PARP1,PLXNB2,POU2F3,PPARGC1B,RAC1,RAF1,RAX2,RET,RTEL1,SETD2,SMARCA4,STN1,STRADB,TERF2IP,TERT,TP53INP2,TP63,ZBTB7B,ZFP90	metabolism
GO:BP	positive regulation of metabolic process	GO:0009893	6.0339e-05	3037	MITF,TP53,ACD,CDKN2A,MC1R,POT1,PTEN,ARID2,ASIP,ATM,B2M,BRAF,BRCA1,BRCA2,CASP10,CASP8,CDH1,CDH3,CFLAR,CNOT9,CTNNB1,CYP1B1,DDX3X,DSTYK,E2F1,EPCAM,ERBB4,ERCC1,ERCC2,FGF17,FZR1,GRIN2A,HELZ2,HLA-DRB1,HMGA2,HRAS,ITCH,KDR,KIT,KMT2C,KMT2D,KRAS,MAFF,MAP2K1,MECOM,NCOA6,NFIC,NIF3L1,NOTCH1,NPM2,PARP1,PLA2G6,PLXNB2,POU2F3,PPARGC1B,RAC1,RAF1,RAX2,RET,ROS1,RTEL1,SETD2,SMARCA4,STN1,STRADB,TERF2IP,TERT,TP53INP2,T…	metabolism
GO:BP	regulation of nucleobase-containing compound metabolic process	GO:0019219	0.00286538	3471	MITF,TP53,ACD,BAP1,CDKN2A,MC1R,POT1,PTEN,RB1,ARID2,ATM,BACH2,BRCA1,BRCA2,BRD2,CACTIN,CCNQ,CDH1,CDK4,CFLAR,CLK1,CTNNB1,CYP1B1,DDX3X,E2F1,EPCAM,ERBB4,ERCC1,ERCC2,ERCC4,GMEB2,HELZ2,HLA-DRB1,HMGA2,HR,HRAS,ITCH,KIT,KMT2C,KMT2D,MAFF,MAP2K1,MECOM,MED13L,MSC,MSH2,MSH6,MYNN,NCOA6,NFIC,NIF3L1,NOTCH1,ORC2,PARP1,POLH,POU2F3,PPARGC1B,RALY,RAX2,RET,RTEL1,SETD2,SMARCA4,SOX6,STN1,TERF2IP,TERT,TP53INP2,TP63,TRRAP…	metabolism
GO:BP	aromatic compound biosynthetic process	GO:0019438	0.00317289	3480	MITF,TP53,ACD,BAP1,CDKN2A,MC1R,POT1,PTEN,RB1,ASIP,ATM,BACH2,BRCA1,BRCA2,BRD2,CACTIN,CCNQ,CDH1,CDH3,CDK4,CFLAR,CTNNB1,CYP1B1,DDX3X,E2F1,EPCAM,ERBB4,ERCC2,ERCC3,GMEB2,HELZ2,HLA-DRB1,HMGA2,HR,HRAS,ITCH,KIT,KMT2C,KMT2D,MAFF,MAP2K1,MECOM,MED13L,MFSD12,MSC,MYNN,NCOA6,NFIC,NIF3L1,NOTCH1,OCA2,ORC2,PARP1,POLH,POU2F3,PPARGC1B,RALY,RAX2,RET,SETD2,SMARCA4,SOX6,STN1,TERF2IP,TERT,TP53INP2,TP63,TRRAP,TYR,TYRP1,…	metabolism
GO:BP	regulation of cellular biosynthetic process	GO:0031326	0.0120277	3536	MITF,TP53,ACD,BAP1,CDKN2A,MC1R,POT1,PTEN,RB1,ASIP,ATM,BACH2,BRCA1,BRCA2,BRD2,CACTIN,CCNQ,CDH1,CDH3,CDK4,CFLAR,CNOT9,CTNNB1,CYP1B1,DDX3X,E2F1,EPCAM,ERBB4,GMEB2,HELZ2,HLA-DRB1,HMGA2,HR,HRAS,ITCH,KIT,KMT2C,KMT2D,MAFF,MAP2K1,MECOM,MED13L,MFSD12,MSC,MYNN,NCOA6,NFIC,NIF3L1,NOTCH1,NPM2,ORC2,PARP1,PLA2G6,PLXNB2,POU2F3,PPARGC1B,RAC1,RALY,RAX2,RET,SMARCA4,SOX6,STN1,TERF2IP,TERT,TP53INP2,TP63,TRRAP,TYRP1,ZB…	metabolism
GO:BP	regulation of biosynthetic process	GO:0009889	0.00909334	3576	MITF,TP53,ACD,BAP1,CDKN2A,MC1R,POT1,PTEN,RB1,ASIP,ATM,BACH2,BRCA1,BRCA2,BRD2,CACTIN,CCNQ,CDH1,CDH3,CDK4,CFLAR,CNOT9,CTNNB1,CYP1B1,DDX3X,E2F1,EPCAM,ERBB4,GMEB2,HELZ2,HLA-DRB1,HMGA2,HR,HRAS,ITCH,KDR,KIT,KMT2C,KMT2D,MAFF,MAP2K1,MECOM,MED13L,MFSD12,MSC,MYNN,NCOA6,NFIC,NIF3L1,NOTCH1,NPM2,ORC2,PARP1,PLA2G6,PLXNB2,POU2F3,PPARGC1B,RAC1,RALY,RAX2,RET,SMARCA4,SOX6,STN1,TERF2IP,TERT,TP53INP2,TP63,TRRAP,TYRP…	metabolism
GO:BP	organic cyclic compound biosynthetic process	GO:1901362	0.0110021	3594	MITF,TP53,ACD,BAP1,CDKN2A,MC1R,POT1,PTEN,RB1,ASIP,ATM,BACH2,BRCA1,BRCA2,BRD2,CACTIN,CCNQ,CDH1,CDH3,CDK4,CFLAR,CTNNB1,CYP1B1,DDX3X,E2F1,EPCAM,ERBB4,ERCC2,ERCC3,GMEB2,HELZ2,HLA-DRB1,HMGA2,HR,HRAS,ITCH,KIT,KMT2C,KMT2D,MAFF,MAP2K1,MECOM,MED13L,MFSD12,MSC,MYNN,NCOA6,NFIC,NIF3L1,NOTCH1,OCA2,ORC2,PARP1,POLH,POU2F3,PPARGC1B,RALY,RAX2,RET,SETD2,SMARCA4,SOX6,STN1,TERF2IP,TERT,TP53INP2,TP63,TRRAP,TYR,TYRP1,…	metabolism
GO:BP	nucleic acid metabolic process	GO:0090304	0.0130915	4428	MITF,TP53,ACD,BAP1,CDKN2A,MC1R,POT1,PTEN,RB1,ARID2,ATM,BACH2,BRCA1,BRCA2,BRD2,CACTIN,CCNQ,CDH1,CDK4,CDKAL1,CFLAR,CLK1,CTNNB1,CYP1B1,DDB2,DDX3X,E2F1,EMG1,EPCAM,ERBB4,ERCC1,ERCC2,ERCC3,ERCC4,ERCC5,GMEB2,HELZ2,HLA-DRB1,HMGA2,HR,HRAS,ITCH,KIT,KMT2C,KMT2D,MAFF,MAP2K1,MECOM,MED13L,MLH1,MPHOSPH6,MSC,MSH2,MSH6,MYNN,NCOA6,NFIC,NIF3L1,NOTCH1,ORC2,PARP1,PMS2,POLH,POU2F3,PPARGC1B,PPIL3,RALY,RAX2,RET,RPS27,RT…	metabolism
GO:BP	regulation of nitrogen compound metabolic process	GO:0051171	0.000385106	4779	MITF,TP53,ACD,BAP1,CDKN2A,MC1R,POT1,PTEN,RB1,ARID2,ATM,BACH2,BRAF,BRCA1,BRCA2,BRD2,CACTIN,CASP10,CASP8,CCNQ,CDH1,CDK4,CFLAR,CLK1,CNOT9,CTNNB1,CYP1B1,DDX3X,DMTN,E2F1,EPCAM,ERBB4,ERCC1,ERCC2,ERCC4,FGF17,FZR1,GMEB2,GNAQ,GPRC5A,GRIN2A,HELZ2,HLA-DRB1,HMGA2,HR,HRAS,ITCH,KDR,KIT,KMT2C,KMT2D,KRAS,MAFF,MAP2K1,MECOM,MED13L,MSC,MSH2,MSH6,MYNN,NCOA6,NF1,NFIC,NIF3L1,NOTCH1,ORC2,PARP1,PLA2G6,PLXNB2,POLH,POU2F3…	metabolism
GO:BP	regulation of primary metabolic process	GO:0080090	0.000726029	4909	MITF,TP53,ACD,BAP1,CDKN2A,MC1R,POT1,PTEN,RB1,ARID2,ATM,BACH2,BRAF,BRCA1,BRCA2,BRD2,CACTIN,CASP10,CASP8,CCNQ,CDH1,CDK4,CERS2,CFLAR,CLK1,CNOT9,CTNNB1,CYP1B1,DDX3X,DMTN,E2F1,EPCAM,ERBB4,ERCC1,ERCC2,ERCC4,FGF17,FZR1,GMEB2,GNAQ,GPRC5A,GRIN2A,HELZ2,HLA-DRB1,HMGA2,HR,HRAS,ITCH,KDR,KIT,KMT2C,KMT2D,KRAS,MAFF,MAP2K1,MECOM,MED13L,MSC,MSH2,MSH6,MYNN,NCOA6,NF1,NFIC,NIF3L1,NOTCH1,ORC2,PARP1,PLA2G6,PLXNB2,POLH,…	metabolism
GO:BP	cellular aromatic compound metabolic process	GO:0006725	0.0233681	4984	MITF,TP53,ACD,BAP1,CDKN2A,MC1R,POT1,PTEN,RB1,ARID2,ASIP,ATM,BACH2,BRCA1,BRCA2,BRD2,CACTIN,CCNQ,CDH1,CDH3,CDK4,CDKAL1,CFLAR,CLK1,CTNNB1,CYP1B1,DDB2,DDX3X,E2F1,EMG1,EPCAM,ERBB4,ERCC1,ERCC2,ERCC3,ERCC4,ERCC5,GMEB2,HELZ2,HLA-DRB1,HMGA2,HR,HRAS,ITCH,KIT,KMT2C,KMT2D,MAFF,MAP2K1,MECOM,MED13L,MFSD12,MLH1,MPHOSPH6,MSC,MSH2,MSH6,MTAP,MYNN,NCOA6,NFIC,NIF3L1,NOTCH1,OCA2,ORC2,PARP1,PMS2,POLH,POU2F3,PPARGC1B,P…	metabolism
GO:BP	regulation of cellular metabolic process	GO:0031323	0.0001504	5115	MITF,TP53,ACD,BAP1,CDKN2A,MC1R,POT1,PTEN,RB1,ARID2,ASIP,ATM,BACH2,BRAF,BRCA1,BRCA2,BRD2,CACTIN,CASP10,CASP8,CCNQ,CDH1,CDH3,CDK4,CFLAR,CHMP4B,CLK1,CNOT9,CTNNB1,CYP1B1,DDX3X,DMTN,DSTYK,E2F1,EPCAM,ERBB4,ERCC1,ERCC2,ERCC4,FGF17,FZR1,GMEB2,GNAQ,GPRC5A,GRIN2A,HELZ2,HLA-DRB1,HMGA2,HR,HRAS,ITCH,KDR,KIT,KMT2C,KMT2D,KRAS,MAFF,MAP2K1,MECOM,MED13L,MFSD12,MSC,MSH2,MSH6,MYNN,NCOA6,NF1,NFIC,NIF3L1,NOTCH1,NPM2,O…	metabolism
GO:BP	regulation of macromolecule metabolic process	GO:0060255	0.000759093	5269	MITF,TP53,ACD,BAP1,CDKN2A,MC1R,POT1,PTEN,RB1,ARID2,ATM,B2M,BACH2,BRAF,BRCA1,BRCA2,BRD2,CACTIN,CASP10,CASP8,CCNQ,CDH1,CDH3,CDK4,CFLAR,CLK1,CNOT9,CTNNB1,CYP1B1,DDX3X,DMTN,E2F1,EPCAM,ERBB4,ERCC1,ERCC2,ERCC4,FGF17,FZR1,GMEB2,GNAQ,GPRC5A,GRIN2A,HELZ2,HLA-DRB1,HMG20B,HMGA2,HR,HRAS,ITCH,KDR,KIT,KMT2C,KMT2D,KRAS,MAFF,MAP2K1,MECOM,MED13L,MSC,MSH2,MSH6,MSR1,MYNN,NCOA6,NF1,NFIC,NIF3L1,NOTCH1,NOTCH2,NPM2,ORC…	metabolism
GO:BP	regulation of metabolic process	GO:0019222	0.000403191	5714	MITF,TP53,ACD,BAP1,CDKN2A,MC1R,POT1,PTEN,RB1,ARID2,ASIP,ATM,B2M,BACH2,BRAF,BRCA1,BRCA2,BRD2,CACTIN,CASP10,CASP8,CCNQ,CDH1,CDH3,CDK4,CERS2,CFLAR,CHMP4B,CLK1,CNOT9,CTNNB1,CYP1B1,DDX3X,DMTN,DSTYK,E2F1,EPCAM,ERBB4,ERCC1,ERCC2,ERCC4,FGF17,FZR1,GMEB2,GNAQ,GPRC5A,GRIN2A,HELZ2,HLA-DRB1,HMG20B,HMGA2,HR,HRAS,ITCH,KDR,KIT,KMT2C,KMT2D,KRAS,MAFF,MAP2K1,MECOM,MED13L,MFSD12,MSC,MSH2,MSH6,MSR1,MYNN,NCOA6,NF1,NFI…	metabolism
GO:BP	macromolecule metabolic process	GO:0043170	0.0270359	7952	MITF,TP53,ACD,BAP1,CDKN2A,MC1R,POT1,PTEN,RB1,ADGRV1,AKT3,ARID2,ATM,B2M,BACH2,BRAF,BRCA1,BRCA2,BRD2,CACTIN,CASP10,CASP8,CCNQ,CDH1,CDH3,CDK4,CDKAL1,CFLAR,CHMP4B,CLK1,CNOT9,CTNNB1,CYP1B1,DCST1,DDB2,DDX3X,DMTN,DOHH,E2F1,EIF2S2,EMG1,EPCAM,ERBB4,ERCC1,ERCC2,ERCC3,ERCC4,ERCC5,FGF17,FZR1,GMEB2,GNAQ,GPRC5A,GRIN2A,HELZ2,HERC2,HLA-DRB1,HMG20B,HMGA2,HR,HRAS,ITCH,KDR,KIT,KMT2C,KMT2D,KRAS,MAFF,MAP2K1,MATK,MECO…	metabolism
GO:BP	nitrogen compound metabolic process	GO:0006807	0.0486856	8269	MITF,TP53,ACD,BAP1,CDKN2A,MC1R,POT1,PTEN,RB1,ADGRV1,AKT3,AMDHD1,ARID2,ATM,B2M,BACH2,BRAF,BRCA1,BRCA2,BRD2,CACTIN,CASP10,CASP8,CCNQ,CDH1,CDK4,CDKAL1,CERS2,CFLAR,CHMP4B,CLK1,CNOT9,CTNNB1,CYP1B1,DCST1,DDB2,DDX3X,DMTN,DOHH,E2F1,EIF2S2,EMG1,EPCAM,ERBB4,ERCC1,ERCC2,ERCC3,ERCC4,ERCC5,FGF17,FZR1,GGT7,GMEB2,GNAQ,GPRC5A,GRIN2A,GSS,HAL,HELZ2,HERC2,HLA-DRB1,HMGA2,HR,HRAS,ITCH,KDR,KIT,KMT2C,KMT2D,KRAS,MAFF,MA…	metabolism
GO:BP	cellular metabolic process	GO:0044237	0.00360253	9104	MITF,TP53,ACD,BAP1,CDKN2A,MC1R,POT1,PTEN,RB1,ACSS2,AHCY,AKT3,AMDHD1,ARID2,ASIP,ATM,BACH2,BRAF,BRCA1,BRCA2,BRD2,CACTIN,CASP10,CASP8,CCNQ,CDH1,CDH3,CDK4,CDKAL1,CERS2,CFLAR,CHMP4B,CLK1,CNOT9,CTNNB1,CYP1B1,DCST1,DDB2,DDX3X,DMTN,DOHH,DSTYK,E2F1,EIF2S2,EMG1,EPCAM,ERBB4,ERCC1,ERCC2,ERCC3,ERCC4,ERCC5,FAM126B,FGF17,FZR1,GGT7,GMEB2,GNAQ,GPRC5A,GRIN2A,GSS,HAL,HELZ2,HERC2,HLA-DRB1,HMGA2,HR,HRAS,IDH1,ITCH,KDR…	metabolism
GO:BP	organic substance metabolic process	GO:0071704	0.0221502	9324	MITF,TP53,ACD,BAP1,CDKN2A,MC1R,POT1,PTEN,RB1,ACSS2,ADGRV1,AHCY,AKT3,AMDHD1,ARID2,ASIP,ATM,B2M,BACH2,BRAF,BRCA1,BRCA2,BRD2,CACTIN,CASP10,CASP8,CCNQ,CDH1,CDH3,CDK4,CDKAL1,CERS2,CFLAR,CHMP4B,CLK1,CNOT9,CTNNB1,CYP1B1,DCST1,DDB2,DDX3X,DMTN,DOHH,E2F1,EIF2S2,EMG1,EPCAM,ERBB4,ERCC1,ERCC2,ERCC3,ERCC4,ERCC5,FAM126B,FGF17,FZR1,GGT7,GMEB2,GNAQ,GPRC5A,GRIN2A,GSS,HAL,HELZ2,HERC2,HLA-DRB1,HMG20B,HMGA2,HR,HRAS,I…	metabolism
GO:BP	metabolic process	GO:0008152	0.0159647	9796	MITF,TP53,ACD,BAP1,CDKN2A,MC1R,POT1,PTEN,RB1,ACSS2,ADGRV1,AHCY,AKT3,AMDHD1,ARID2,ASIP,ATM,B2M,BACH2,BRAF,BRCA1,BRCA2,BRD2,CACTIN,CASP10,CASP8,CCNQ,CDH1,CDH3,CDK4,CDKAL1,CERS2,CFLAR,CHMP4B,CLK1,CNOT9,CTNNB1,CYP1B1,DCST1,DDB2,DDX3X,DMTN,DOHH,DSTYK,E2F1,EIF2S2,EMG1,EPCAM,ERBB4,ERCC1,ERCC2,ERCC3,ERCC4,ERCC5,FAM126B,FGF17,FZR1,GGT7,GMEB2,GNAQ,GPRC5A,GRIN2A,GSS,HAL,HELZ2,HERC2,HLA-DRB1,HMG20B,HMGA2,HR,…	metabolism
GO:BP	cellular macromolecule metabolic process	GO:0044260	0.00286686	4762	TP53,ACD,BAP1,CDKN2A,MC1R,POT1,PTEN,RB1,AKT3,ARID2,ATM,BRAF,BRCA1,BRCA2,BRD2,CACTIN,CASP10,CASP8,CDK4,CFLAR,CHMP4B,CNOT9,CTNNB1,DCST1,DDB2,DDX3X,DMTN,DOHH,E2F1,EIF2S2,EMG1,ERBB4,ERCC1,ERCC2,ERCC3,ERCC4,ERCC5,FGF17,FZR1,GNAQ,GPRC5A,GRIN2A,HELZ2,HERC2,HLA-DRB1,HMGA2,HR,HRAS,ITCH,KDR,KIT,KMT2C,KMT2D,KRAS,MAP2K1,MATK,MLH1,MSH2,MSH6,NF1,NPM2,NUAK2,ORC2,PARP1,PIGU,PLXNB2,PMS2,POLH,POMT1,PPIAL4G,PPIL3,P…	metabolism - macromolecules
GO:BP	aging	GO:0007568	0.000990295	123	TP53,CDKN2A,AKT3,ATM,B2M,HMGA2,HRAS,MAP2K1,MSH6,TERT,TP63	ageing
GO:BP	regulation of protein phosphorylation	GO:0001932	0.0170276	885	TP53,CDKN2A,PTEN,RB1,BRAF,CACTIN,CNOT9,DDX3X,DMTN,ERBB4,FGF17,GNAQ,GPRC5A,HLA-DRB1,HMGA2,HRAS,KDR,KIT,KRAS,MAP2K1,NF1,PLXNB2,PTPRB,PTPRT,RAC1,RAF1,STRADB,TERF2IP	protein metabolism - modification - phosphorylation
GO:BP	protein phosphorylation	GO:0006468	0.000928151	1252	TP53,CDKN2A,PTEN,RB1,AKT3,ATM,BRAF,BRD2,CACTIN,CDK4,CNOT9,DDX3X,DMTN,ERBB4,FGF17,GNAQ,GPRC5A,HLA-DRB1,HMGA2,HRAS,KDR,KIT,KRAS,MAP2K1,MATK,NF1,NUAK2,PLXNB2,PTPRB,PTPRT,RAC1,RAF1,RET,ROS1,SLK,STK19,STRADB,TERF2IP	protein metabolism - modification - phosphorylation
GO:BP	response to light stimulus	GO:0009416	1.40705e-06	226	TP53,MC1R,DDB2,DYNLRB1,ERCC1,ERCC2,ERCC3,ERCC4,ERCC5,GNA11,GNAQ,MSH2,MSH6,NF1,PARP1,POLH,TYR,XPA	response to stimulus
GO:BP	cellular response to abiotic stimulus	GO:0071214	0.0228412	237	TP53,MC1R,PTEN,ATM,CASP8,DDB2,DDX3X,ERCC1,ERCC4,HMGA2,HRAS,PARP1,XPA	response to stimulus
GO:BP	cellular response to environmental stimulus	GO:0104004	0.0228412	237	TP53,MC1R,PTEN,ATM,CASP8,DDB2,DDX3X,ERCC1,ERCC4,HMGA2,HRAS,PARP1,XPA	response to stimulus
GO:BP	response to abiotic stimulus	GO:0009628	1.10935e-05	699	TP53,MC1R,PTEN,ADGRV1,ATM,BRCA1,CASP8,CTNNB1,DDB2,DDX3X,DYNLRB1,ERCC1,ERCC2,ERCC3,ERCC4,ERCC5,GNA11,GNAQ,HMGA2,HRAS,KIT,MSH2,MSH6,NF1,NOTCH1,PARP1,POLH,TERT,TYR,XPA	response to stimulus
GO:BP	positive regulation of response to stimulus	GO:0048584	0.00869916	1766	TP53,CDKN2A,MC1R,PTEN,ADGRV1,ARID2,ATM,B2M,BRAF,BRCA1,CASP10,CASP8,CDH3,CFB,CFLAR,CNOT9,CYP1B1,DDX3X,DMTN,DSTYK,ERBB4,GPR37,HLA-DMB,HLA-DRB1,HMGA2,HRAS,KDR,KIT,KMT2D,MAP2K1,NOTCH1,NOTCH2,NOTCH2NLA,PARP1,PLA2G6,RAC1,RAF1,RAPGEF1,RET,SMARCA4,STK19,TERF2IP,TERT,TP63,ZBTB7B	response to stimulus
GO:BP	regulation of response to stimulus	GO:0048583	0.00200823	3181	TP53,CDKN2A,MC1R,POT1,PTEN,RB1,ADGRV1,AKT3,ARHGEF12,ARID2,ATM,B2M,BRAF,BRCA1,CACTIN,CASP10,CASP8,CDH3,CERS2,CFB,CFLAR,CNOT9,CYP1B1,DCST1,DDX3X,DMTN,DSTYK,ERBB4,ERCC1,ERCC4,GGT7,GNAQ,GPR37,GPRC5A,HLA-DMB,HLA-DRB1,HMGA2,HRAS,ITCH,KDR,KIT,KMT2D,MAP2K1,MCF2L,MECOM,NF1,NOTCH1,NOTCH2,NOTCH2NLA,PARP1,PIGU,PIP5K1C,PLA2G6,POLH,PREX2,PTPRT,RAC1,RAF1,RAPGEF1,RET,ROS1,RTEL1,SETD2,SMARCA4,STK19,STMN3,TERF2IP,…	response to stimulus
GO:BP	cellular response to stimulus	GO:0051716	0.000713005	5771	TP53,ACD,CDKN2A,MC1R,POT1,PTEN,RB1,ADAM15,ADGRV1,AKT3,ARHGEF12,ARID2,ASIP,ATM,B2M,BRAF,BRCA1,BRCA2,CACTIN,CASP10,CASP8,CDH1,CDH3,CERS2,CFLAR,CNOT9,CTNNB1,CYP1B1,DCST1,DDB2,DDX3X,DMTN,DSTYK,E2F1,EPCAM,ERBB4,ERCC1,ERCC2,ERCC3,ERCC4,ERCC5,FAT4,FGF17,FZR1,GNA11,GNAI2,GNAQ,GPR37,GPRC5A,GRIK4,GRIN2A,HERC2,HLA-DRB1,HMGA2,HRAS,ITCH,ITGA4,KDR,KIT,KMT2D,KNSTRN,KRAS,LRRIQ4,MAP1LC3A,MAP2K1,MCF2L,MECOM,MLH1,M…	response to stimulus
GO:BP	response to stimulus	GO:0050896	0.00277984	6895	TP53,ACD,CDKN2A,MC1R,POT1,PTEN,RB1,ADAM15,ADGRV1,AKT3,ARHGEF12,ARID2,ASIP,ATM,B2M,BACH2,BRAF,BRCA1,BRCA2,CACTIN,CASP10,CASP8,CDH1,CDH3,CDK4,CERS2,CFB,CFLAR,CNOT9,CNTN2,CTNNB1,CYP1B1,DCST1,DDB2,DDX3X,DMTN,DSTYK,DYNLRB1,E2F1,EPCAM,ERBB4,ERCC1,ERCC2,ERCC3,ERCC4,ERCC5,FAT4,FGF17,FZR1,GGT7,GNA11,GNAI2,GNAQ,GPR37,GPRC5A,GRIK4,GRIN2A,GSS,HERC2,HLA-DMB,HLA-DQA1,HLA-DQA2,HLA-DQB2,HLA-DRB1,HMGA2,HRAS,ITCH,…	response to stimulus
GO:BP	positive regulation of intracellular signal transduction	GO:1902533	0.0262706	806	TP53,CDKN2A,MC1R,ADGRV1,ATM,BRAF,CASP10,CASP8,CFLAR,DDX3X,DSTYK,ERBB4,GPR37,HLA-DRB1,HRAS,KDR,KIT,MAP2K1,NOTCH1,NOTCH2,RAC1,RAF1,RAPGEF1,RET,STK19,TERF2IP	response to stimulus - signalling
GO:BP	positive regulation of signal transduction	GO:0009967	0.00117395	1212	TP53,CDKN2A,MC1R,PTEN,ADGRV1,ATM,BRAF,CASP10,CASP8,CDH3,CFLAR,CNOT9,CYP1B1,DDX3X,DMTN,DSTYK,ERBB4,GPR37,HLA-DRB1,HRAS,KDR,KIT,KMT2D,MAP2K1,NOTCH1,NOTCH2,NOTCH2NLA,RAC1,RAF1,RAPGEF1,RET,SMARCA4,STK19,TERF2IP,TERT,TP63,ZBTB7B	response to stimulus - signalling
GO:BP	positive regulation of cell communication	GO:0010647	0.00149441	1329	TP53,CDKN2A,MC1R,PTEN,ADGRV1,ATM,BRAF,CASP10,CASP8,CDH3,CFLAR,CNOT9,CYP1B1,DDX3X,DMTN,DSTYK,ERBB4,GPR37,GRIN2A,HLA-DRB1,HRAS,KDR,KIT,KMT2D,MAP2K1,NOTCH1,NOTCH2,NOTCH2NLA,PLA2G6,RAC1,RAF1,RAPGEF1,RET,SMARCA4,STK19,TERF2IP,TERT,TP63,ZBTB7B	response to stimulus - signalling
GO:BP	positive regulation of signaling	GO:0023056	0.00167278	1335	TP53,CDKN2A,MC1R,PTEN,ADGRV1,ATM,BRAF,CASP10,CASP8,CDH3,CFLAR,CNOT9,CYP1B1,DDX3X,DMTN,DSTYK,ERBB4,GPR37,GRIN2A,HLA-DRB1,HRAS,KDR,KIT,KMT2D,MAP2K1,NOTCH1,NOTCH2,NOTCH2NLA,PLA2G6,RAC1,RAF1,RAPGEF1,RET,SMARCA4,STK19,TERF2IP,TERT,TP63,ZBTB7B	response to stimulus - signalling
GO:BP	regulation of intracellular signal transduction	GO:1902531	0.0377135	1408	TP53,CDKN2A,MC1R,PTEN,ADGRV1,ARHGEF12,ATM,BRAF,CACTIN,CASP10,CASP8,CFLAR,DDX3X,DSTYK,ERBB4,GPR37,HLA-DRB1,HRAS,ITCH,KDR,KIT,MAP2K1,MCF2L,MECOM,NF1,NOTCH1,NOTCH2,PIP5K1C,PREX2,RAC1,RAF1,RAPGEF1,RET,ROS1,STK19,STMN3,TERF2IP	response to stimulus - signalling
GO:BP	intracellular signal transduction	GO:0035556	0.00214543	2137	TP53,CDKN2A,MC1R,PTEN,RB1,ADGRV1,AKT3,ARHGEF12,ATM,BRAF,BRCA1,CACTIN,CASP10,CASP8,CFLAR,CYP1B1,DDX3X,DMTN,DSTYK,E2F1,ERBB4,FAT4,FZR1,GPR37,HLA-DRB1,HMGA2,HRAS,ITCH,KDR,KIT,KRAS,MAP2K1,MCF2L,MECOM,MSH2,MSH6,NF1,NOTCH1,NOTCH2,NRAS,NUAK2,PIP5K1C,PREX2,RAC1,RAF1,RAPGEF1,RAPGEF5,RCAN2,RET,ROS1,STK19,STMN3,TERF2IP	response to stimulus - signalling
GO:BP	regulation of signal transduction	GO:0009966	0.0303165	2398	TP53,CDKN2A,MC1R,PTEN,RB1,ADGRV1,ARHGEF12,ATM,BRAF,BRCA1,CACTIN,CASP10,CASP8,CDH3,CFLAR,CNOT9,CYP1B1,DCST1,DDX3X,DMTN,DSTYK,ERBB4,GNAQ,GPR37,GPRC5A,HLA-DRB1,HRAS,ITCH,KDR,KIT,KMT2D,MAP2K1,MCF2L,MECOM,NF1,NOTCH1,NOTCH2,NOTCH2NLA,PIGU,PIP5K1C,PREX2,PTPRT,RAC1,RAF1,RAPGEF1,RET,ROS1,SMARCA4,STK19,STMN3,TERF2IP,TERT,TP63,ZBTB7B	response to stimulus - signalling
GO:BP	Ras protein signal transduction	GO:0007265	0.0161114	265	TP53,CDKN2A,RB1,HRAS,KRAS,NF1,NOTCH1,NOTCH2,NRAS,RAC1,RAF1,RAPGEF1,STK19,STMN3	response to stimulus - signalling - GTPase
GO:BP	small GTPase mediated signal transduction	GO:0007264	0.00384143	380	TP53,CDKN2A,RB1,ARHGEF12,HRAS,KRAS,MCF2L,NF1,NOTCH1,NOTCH2,NRAS,PREX2,RAC1,RAF1,RAPGEF1,RAPGEF5,STK19,STMN3	response to stimulus - signalling - GTPase
GO:BP	regulation of cellular response to stress	GO:0080135	9.53765e-05	556	CDKN2A,POT1,AKT3,ARID2,ATM,B2M,BRCA1,CERS2,ERCC1,ERCC4,GPR37,HMGA2,HRAS,ITCH,MAP2K1,MECOM,PARP1,POLH,RAPGEF1,RTEL1,SETD2,TERF2IP,TERT,TP63,ZBTB7B	response to stimulus - stress
GO:BP	regulation of response to stress	GO:0080134	0.00251551	1045	CDKN2A,POT1,PTEN,RB1,AKT3,ARID2,ATM,B2M,BRCA1,CACTIN,CASP8,CERS2,DCST1,DMTN,ERCC1,ERCC4,GGT7,GPR37,HLA-DRB1,HMGA2,HRAS,ITCH,MAP2K1,MECOM,PARP1,POLH,RAPGEF1,RTEL1,SETD2,TERF2IP,TERT,TP63,ZBTB7B	response to stimulus - stress
GO:BP	cellular response to stress	GO:0033554	7.73e-07	1535	TP53,ACD,CDKN2A,MC1R,POT1,AKT3,ARID2,ATM,B2M,BRAF,BRCA1,BRCA2,CERS2,CYP1B1,DDB2,DDX3X,E2F1,ERCC1,ERCC2,ERCC3,ERCC4,ERCC5,FZR1,GPR37,HERC2,HMGA2,HRAS,ITCH,MAP1LC3A,MAP2K1,MECOM,MLH1,MSH2,MSH6,NCOA6,NOTCH1,NUAK2,PARP1,PMS2,POLH,RAPGEF1,RBBP5,RTEL1,SETD2,TERF2IP,TERT,TP63,TRRAP,XPA,ZBTB7B	response to stimulus - stress
GO:BP	response to stress	GO:0006950	2.03548e-05	2961	TP53,ACD,CDKN2A,MC1R,POT1,PTEN,RB1,ADAM15,AKT3,ARID2,ATM,B2M,BRAF,BRCA1,BRCA2,CACTIN,CASP8,CERS2,CFB,CFLAR,CYP1B1,DCST1,DDB2,DDX3X,DMTN,E2F1,ERCC1,ERCC2,ERCC3,ERCC4,ERCC5,FZR1,GGT7,GNAQ,GPR37,GSS,HERC2,HLA-DRB1,HMGA2,HRAS,ITCH,KDR,KIT,MAP1LC3A,MAP2K1,MECOM,MLH1,MSH2,MSH6,MX2,NCOA6,NF1,NOTCH1,NUAK2,PARP1,PLA2G6,PMS2,POLH,RAC1,RAF1,RAPGEF1,RBBP5,RET,RTEL1,SETD2,TBXA2R,TERF2IP,TERT,TP63,TRRAP,XPA,ZB…	response to stimulus - stress
GO:BP	response to UV	GO:0009411	2.31662e-05	130	TP53,MC1R,DDB2,ERCC1,ERCC2,ERCC3,ERCC4,ERCC5,MSH2,MSH6,PARP1,POLH,XPA	stress - radiation
GO:BP	cellular response to radiation	GO:0071478	0.0338343	145	TP53,MC1R,ATM,DDB2,ERCC1,ERCC4,HMGA2,HRAS,PARP1,XPA	stress - radiation
GO:BP	response to radiation	GO:0009314	1.38e-07	308	TP53,MC1R,ATM,BRCA1,DDB2,DYNLRB1,ERCC1,ERCC2,ERCC3,ERCC4,ERCC5,GNA11,GNAQ,HMGA2,HRAS,MSH2,MSH6,NF1,PARP1,POLH,TYR,XPA	stress - radiation
GO:BP	positive regulation of RNA biosynthetic process	GO:1902680	0.00257988	1200	MITF,TP53,CDKN2A,MC1R,ATM,BRCA1,BRCA2,CDH1,CTNNB1,DDX3X,E2F1,EPCAM,ERBB4,HELZ2,HLA-DRB1,HMGA2,HRAS,KMT2C,KMT2D,MAFF,MAP2K1,MECOM,NCOA6,NFIC,NIF3L1,NOTCH1,PARP1,POU2F3,PPARGC1B,RAX2,RET,SMARCA4,TERT,TP53INP2,TP63,ZFP90	RNA metabolism
GO:BP	positive regulation of RNA metabolic process	GO:0051254	0.0219662	1319	MITF,TP53,CDKN2A,MC1R,ATM,BRCA1,BRCA2,CDH1,CTNNB1,DDX3X,E2F1,EPCAM,ERBB4,HELZ2,HLA-DRB1,HMGA2,HRAS,KMT2C,KMT2D,MAFF,MAP2K1,MECOM,NCOA6,NFIC,NIF3L1,NOTCH1,PARP1,POU2F3,PPARGC1B,RAX2,RET,SMARCA4,TERT,TP53INP2,TP63,ZFP90	RNA metabolism
GO:BP	positive regulation of transcription, DNA-templated	GO:0045893	0.00248125	1198	MITF,TP53,CDKN2A,MC1R,ATM,BRCA1,BRCA2,CDH1,CTNNB1,DDX3X,E2F1,EPCAM,ERBB4,HELZ2,HLA-DRB1,HMGA2,HRAS,KMT2C,KMT2D,MAFF,MAP2K1,MECOM,NCOA6,NFIC,NIF3L1,NOTCH1,PARP1,POU2F3,PPARGC1B,RAX2,RET,SMARCA4,TERT,TP53INP2,TP63,ZFP90	RNA metabolism - transcription
GO:BP	positive regulation of nucleic acid-templated transcription	GO:1903508	0.00248125	1198	MITF,TP53,CDKN2A,MC1R,ATM,BRCA1,BRCA2,CDH1,CTNNB1,DDX3X,E2F1,EPCAM,ERBB4,HELZ2,HLA-DRB1,HMGA2,HRAS,KMT2C,KMT2D,MAFF,MAP2K1,MECOM,NCOA6,NFIC,NIF3L1,NOTCH1,PARP1,POU2F3,PPARGC1B,RAX2,RET,SMARCA4,TERT,TP53INP2,TP63,ZFP90	RNA metabolism - transcription

## Sheet: Table -S5
source	term_name	Semantic Classification	term_id	adjusted_p_value	negative_log10_of_adjusted_p_value	term_size	query_size	intersection_size	intersections
REAC	Cell Cycle	Cell Cycle	REAC:R-HSA-1640170	0.0283057	1.54813	679	161	24	ACD,AKT3,ATM,BRCA1,BRCA2,CDK4,CDKN2A,CHMP4B,E2F1,FZR1,HERC2,MLH1,ORC2,POT1,PPP6C,PSMB8,PSMB9,RB1,RPS27,RTEL1,STN1,TERF2IP,TERT,TP53
REAC	TP53 Regulates Transcription of Caspase Activators and Caspases	Cell Death	REAC:R-HSA-6803207	0.00920258	2.03609	12	161	4	ATM,CASP10,TP53,TP63
REAC	Disease	Disease	REAC:R-HSA-1643685	0.0313973	1.50311	1830	161	47	AHCY,AKT3,ATM,B2M,BRAF,BRCA1,BRCA2,CASP8,CDH1,CDK4,CDKN2A,CHMP4B,CTNNB1,CYP1B1,E2F1,ERCC2,ERCC3,FZR1,GNAI2,GSS,HMG20B,HRAS,IDH1,ITGA4,KDR,KIT,KRAS,MAP2K1,MC1R,MLH1,MSH2,MSH6,NF1,NOTCH1,NOTCH2,NRAS,PARP1,PMS2,POMT1,PSMB8,PSMB9,PTEN,RAC1,RAF1,RB1,RPS27,TP53
REAC	DNA Repair	DNA Repair	REAC:R-HSA-73894	2.69089e-07	6.5701	330	161	23	ACD,ATM,BAP1,BRCA1,BRCA2,DDB2,ERCC1,ERCC2,ERCC3,ERCC4,ERCC5,HERC2,MLH1,MSH2,MSH6,PARP1,PMS2,POLH,POT1,RTEL1,TERF2IP,TP53,XPA
REAC	DNA Double-Strand Break Repair	DNA Repair	REAC:R-HSA-5693532	0.0178167	1.74917	168	161	11	ATM,BAP1,BRCA1,BRCA2,ERCC1,ERCC4,HERC2,PARP1,POLH,RTEL1,TP53
REAC	TP53 Regulates Transcription of DNA Repair Genes	DNA Repair	REAC:R-HSA-6796648	0.000111862	3.95132	61	161	9	ATM,BRCA1,DDB2,ERCC2,ERCC3,MLH1,MSH2,PMS2,TP53
REAC	Dual Incision in GG-NER	DNA Repair	REAC:R-HSA-5696400	5.54818e-05	4.25585	41	161	8	DDB2,ERCC1,ERCC2,ERCC3,ERCC4,ERCC5,PARP1,XPA
REAC	Formation of Incision Complex in GG-NER	DNA Repair	REAC:R-HSA-5696395	8.20968e-05	4.08567	43	161	8	DDB2,ERCC1,ERCC2,ERCC3,ERCC4,ERCC5,PARP1,XPA
REAC	Global Genome Nucleotide Excision Repair (GG-NER)	DNA Repair	REAC:R-HSA-5696399	0.0147042	1.83256	84	161	8	DDB2,ERCC1,ERCC2,ERCC3,ERCC4,ERCC5,PARP1,XPA
REAC	Diseases of DNA repair	DNA Repair	REAC:R-HSA-9675135	0.00359847	2.44388	50	161	7	ATM,BRCA1,BRCA2,MLH1,MSH2,MSH6,PMS2
REAC	Diseases of Mismatch Repair (MMR)	DNA Repair	REAC:R-HSA-5423599	0.000100884	3.99618	5	161	4	MLH1,MSH2,MSH6,PMS2
REAC	Mismatch repair (MMR) directed by MSH2:MSH6 (MutSalpha)	DNA Repair	REAC:R-HSA-5358565	0.0181803	1.7404	14	161	4	MLH1,MSH2,MSH6,PMS2
REAC	Mismatch Repair	DNA Repair	REAC:R-HSA-5358508	0.0245038	1.61077	15	161	4	MLH1,MSH2,MSH6,PMS2
REAC	Melanin biosynthesis	Melanin biosynthesis	REAC:R-HSA-5662702	0.000100884	3.99618	5	161	4	OCA2,SLC45A2,TYR,TYRP1
REAC	Paradoxical activation of RAF signaling by kinase inactive BRAF	Signalling (RAF, BRAF, RAS, ERK)	REAC:R-HSA-6802955	0.0216256	1.66503	45	161	6	BRAF,HRAS,KRAS,MAP2K1,NRAS,RAF1
REAC	Signaling downstream of RAS mutants	Signalling (RAF, BRAF, RAS, ERK)	REAC:R-HSA-9649948	0.0216256	1.66503	45	161	6	BRAF,HRAS,KRAS,MAP2K1,NRAS,RAF1
REAC	Signaling by moderate kinase activity BRAF mutants	Signalling (RAF, BRAF, RAS, ERK)	REAC:R-HSA-6802946	0.0216256	1.66503	45	161	6	BRAF,HRAS,KRAS,MAP2K1,NRAS,RAF1
REAC	Signaling by RAS mutants	Signalling (RAF, BRAF, RAS, ERK)	REAC:R-HSA-6802949	0.0216256	1.66503	45	161	6	BRAF,HRAS,KRAS,MAP2K1,NRAS,RAF1
REAC	Signalling to ERKs	Signalling (RAF, BRAF, RAS, ERK)	REAC:R-HSA-187687	0.036876	1.43326	31	161	5	BRAF,HRAS,MAP2K1,NRAS,RAPGEF1
REAC	Extension of Telomeres	Telomers	REAC:R-HSA-180786	0.00411913	2.38519	51	161	7	ACD,POT1,PPP6C,RTEL1,STN1,TERF2IP,TERT
REAC	Telomere Extension By Telomerase	Telomers	REAC:R-HSA-171319	0.000351552	3.45401	23	161	6	ACD,POT1,PPP6C,RTEL1,TERF2IP,TERT
REAC	Telomere C-strand synthesis initiation	Telomers	REAC:R-HSA-174430	0.0131383	1.88146	13	161	4	ACD,POT1,STN1,TERF2IP
REAC	Generic Transcription Pathway	Transcription	REAC:R-HSA-212436	0.00302466	2.51932	1222	161	38	AKT3,ARID2,ATM,BRCA1,BRD2,CASP10,CDK4,CDKN2A,CNOT9,CTNNB1,DDB2,E2F1,ERCC2,ERCC3,FZR1,GRIN2A,ITCH,ITGA4,KIT,KMT2C,KMT2D,KRAS,MLH1,MSH2,NOTCH1,NOTCH2,PARP1,PMS2,PPARGC1B,PSMB8,PSMB9,PTEN,RB1,RBBP5,SMARCA4,TP53,TP63,ZFP90
REAC	RNA Polymerase II Transcription	Transcription	REAC:R-HSA-73857	0.0256784	1.59043	1343	161	38	AKT3,ARID2,ATM,BRCA1,BRD2,CASP10,CDK4,CDKN2A,CNOT9,CTNNB1,DDB2,E2F1,ERCC2,ERCC3,FZR1,GRIN2A,ITCH,ITGA4,KIT,KMT2C,KMT2D,KRAS,MLH1,MSH2,NOTCH1,NOTCH2,PARP1,PMS2,PPARGC1B,PSMB8,PSMB9,PTEN,RB1,RBBP5,SMARCA4,TP53,TP63,ZFP90
REAC	Transcriptional Regulation by TP53	Transcription	REAC:R-HSA-3700989	0.0384951	1.41459	359	161	16	AKT3,ATM,BRCA1,CASP10,CDKN2A,CNOT9,DDB2,E2F1,ERCC2,ERCC3,MLH1,MSH2,PMS2,PTEN,TP53,TP63
REAC	Transcriptional regulation by RUNX3	Transcription	REAC:R-HSA-8878159	0.00450906	2.34591	94	161	9	BRD2,CDKN2A,CTNNB1,ITGA4,KRAS,NOTCH1,PSMB8,PSMB9,TP53
REAC	RAS GTPase cycle mutants		REAC:R-HSA-9649913	0.00139375	2.85582	3	161	3	HRAS,KRAS,NRAS
REAC	Signaling by RAS GTPase mutants		REAC:R-HSA-9753512	0.00139375	2.85582	3	161	3	HRAS,KRAS,NRAS
REAC	Signaling by RAS GAP mutants		REAC:R-HSA-9753510	0.00139375	2.85582	3	161	3	HRAS,KRAS,NRAS
REAC	Negative feedback regulation of MAPK pathway		REAC:R-HSA-5674499	0.0269669	1.56917	6	161	3	BRAF,MAP2K1,RAF1
REAC	RAS signaling downstream of NF1 loss-of-function variants		REAC:R-HSA-6802953	0.0269669	1.56917	6	161	3	HRAS,NF1,NRAS

## Sheet: Table -S6
Entrez A	UniprotID A	Gene_Name A	Entrez B	UniprotID B	Gene_Name B
65057	Q96AP0	ACD	25913	Q9NUX5	POT1
65057	Q96AP0	ACD	79991	Q9H668	STN1
65057	Q96AP0	ACD	54386	Q9NYB0	TERF2IP
8751	Q13444	ADAM15	9644	Q5TCZ1	SH3PXD2A
191	P23526	AHCY	4157	Q01726	MC1R
10000	Q9Y243	AKT3	6232	P42677	RPS27
9546	O96018	APBA3	79991	Q9H668	STN1
23365	Q9NZN5	ARHGEF12	2776	P50148	GNAQ
23365	Q9NZN5	ARHGEF12	23654	O15031	PLXNB2
196528	Q68CP9	ARID2	6597	P51532	SMARCA4
472	Q13315	ATM	672	P38398	BRCA1
472	Q13315	ATM	675	P51587	BRCA2
472	Q13315	ATM	1869	Q01094	E2F1
472	Q13315	ATM	2767	P29992	GNA11
472	Q13315	ATM	4851	P46531	NOTCH1
472	Q13315	ATM	142	P09874	PARP1
472	Q13315	ATM	6597	P51532	SMARCA4
472	Q13315	ATM	7157	P04637	TP53
472	Q13315	ATM	7507	P23025	XPA
60468	Q9BYV9	BACH2	23764	Q9ULX9	MAFF
8314	Q92560	BAP1	672	P38398	BRCA1
8314	Q92560	BAP1	841	Q14790	CASP8
8314	Q92560	BAP1	1029	P42771, Q8N726	CDKN2A
8314	Q92560	BAP1	1499	P35222	CTNNB1
673	P15056	BRAF	2771	P04899	GNAI2
673	P15056	BRAF	3845	P01116	KRAS
673	P15056	BRAF	5604	Q02750	MAP2K1
673	P15056	BRAF	142	P09874	PARP1
673	P15056	BRAF	5894	P04049	RAF1
673	P15056	BRAF	7015	O14746	TERT
672	P38398	BRCA1	65057	Q96AP0	ACD
672	P38398	BRCA1	191	P23526	AHCY
672	P38398	BRCA1	1499	P35222	CTNNB1
672	P38398	BRCA1	2067	P07992	ERCC1
672	P38398	BRCA1	2072	Q92889	ERCC4
672	P38398	BRCA1	8924	O95714	HERC2
672	P38398	BRCA1	4145	P42679	MATK
672	P38398	BRCA1	4436	P43246	MSH2
672	P38398	BRCA1	2956	P52701	MSH6
672	P38398	BRCA1	4782	P08651	NFIC
672	P38398	BRCA1	5395	P54278	PMS2
672	P38398	BRCA1	25913	Q9NUX5	POT1
672	P38398	BRCA1	5537	O00743	PPP6C
672	P38398	BRCA1	22913	Q9UKM9	RALY
672	P38398	BRCA1	5929	Q15291	RBBP5
672	P38398	BRCA1	6232	P42677	RPS27
672	P38398	BRCA1	79991	Q9H668	STN1
672	P38398	BRCA1	54386	Q9NYB0	TERF2IP
672	P38398	BRCA1	8626	Q9H3D4	TP63
672	P38398	BRCA1	8295	Q9Y4A5	TRRAP
675	P51587	BRCA2	672	P38398	BRCA1
675	P51587	BRCA2	128866	Q9H444	CHMP4B
675	P51587	BRCA2	127579	Q5T1A1	DCST2
675	P51587	BRCA2	5429	Q9Y253	POLH
675	P51587	BRCA2	7015	O14746	TERT
675	P51587	BRCA2	7157	P04637	TP53
6046	P25440	BRD2	196528	Q68CP9	ARID2
6046	P25440	BRD2	58509	Q8WUQ7	CACTIN
6046	P25440	BRD2	1869	Q01094	E2F1
6046	P25440	BRD2	2068	P18074	ERCC2
6046	P25440	BRD2	2071	P19447	ERCC3
6046	P25440	BRD2	6597	P51532	SMARCA4
6046	P25440	BRD2	7157	P04637	TP53
151254	Q53TS8	C2CD6	672	P38398	BRCA1
151254	Q53TS8	C2CD6	8924	O95714	HERC2
843	Q92851	CASP10	841	Q14790	CASP8
843	Q92851	CASP10	5925	P06400	RB1
841	Q14790	CASP8	8837	O15519	CFLAR
841	Q14790	CASP8	142	P09874	PARP1
841	Q14790	CASP8	5925	P06400	RB1
841	Q14790	CASP8	7157	P04637	TP53
92002	Q8N1B3	CCNQ	1643	Q92466	DDB2
999	P12830	CDH1	23365	Q9NZN5	ARHGEF12
999	P12830	CDH1	9689	Q7L1Q6	BZW1
999	P12830	CDH1	128866	Q9H444	CHMP4B
999	P12830	CDH1	1499	P35222	CTNNB1
999	P12830	CDH1	1654	O00571	DDX3X
999	P12830	CDH1	1869	Q01094	E2F1
999	P12830	CDH1	285172	Q8IXS8	FAM126B
999	P12830	CDH1	342184	Q68DA7	FMN1
999	P12830	CDH1	9052	Q8NFJ5	GPRC5A
999	P12830	CDH1	3417	O75874	IDH1
999	P12830	CDH1	4851	P46531	NOTCH1
999	P12830	CDH1	4853	Q04721	NOTCH2
999	P12830	CDH1	23396	O60331	PIP5K1C
999	P12830	CDH1	9748	Q9H2G2	SLK
1001	P22223	CDH3	999	P12830	CDH1
1019	P11802	CDK4	672	P38398	BRCA1
1019	P11802	CDK4	6900	Q02246	CNTN2
1019	P11802	CDK4	5925	P06400	RB1
1019	P11802	CDK4	7015	O14746	TERT
1019	P11802	CDK4	7157	P04637	TP53
1029	P42771, Q8N726	CDKN2A	672	P38398	BRCA1
1029	P42771, Q8N726	CDKN2A	1019	P11802	CDK4
1029	P42771, Q8N726	CDKN2A	1869	Q01094	E2F1
1029	P42771, Q8N726	CDKN2A	3265	P01112	HRAS
1029	P42771, Q8N726	CDKN2A	5604	Q02750	MAP2K1
1029	P42771, Q8N726	CDKN2A	6597	P51532	SMARCA4
1029	P42771, Q8N726	CDKN2A	7015	O14746	TERT
1029	P42771, Q8N726	CDKN2A	7157	P04637	TP53
1029	P42771, Q8N726	CDKN2A	8626	Q9H3D4	TP63
29956	Q96G23	CERS2	2776	P50148	GNAQ
29956	Q96G23	CERS2	3265	P01112	HRAS
8837	O15519	CFLAR	843	Q92851	CASP10
8837	O15519	CFLAR	83737	Q96J02	ITCH
8837	O15519	CFLAR	5604	Q02750	MAP2K1
8837	O15519	CFLAR	5894	P04049	RAF1
8837	O15519	CFLAR	7157	P04637	TP53
128866	Q9H444	CHMP4B	1499	P35222	CTNNB1
128866	Q9H444	CHMP4B	2771	P04899	GNAI2
128866	Q9H444	CHMP4B	9052	Q8NFJ5	GPRC5A
128866	Q9H444	CHMP4B	8924	O95714	HERC2
1195	P49759	CLK1	23365	Q9NZN5	ARHGEF12
1195	P49759	CLK1	567	P61769	B2M
1195	P49759	CLK1	4763	P21359	NF1
9125	Q92600	CNOT9	84726	Q5JSZ5	PRRC2B
1499	P35222	CTNNB1	191	P23526	AHCY
1499	P35222	CTNNB1	1001	P22223	CDH3
1499	P35222	CTNNB1	1654	O00571	DDX3X
1499	P35222	CTNNB1	8085	O14686	KMT2D
1499	P35222	CTNNB1	3845	P01116	KRAS
1499	P35222	CTNNB1	5018	Q15070	OXA1L
1499	P35222	CTNNB1	142	P09874	PARP1
1499	P35222	CTNNB1	5728	P60484	PTEN
1499	P35222	CTNNB1	5879	P63000	RAC1
1499	P35222	CTNNB1	22913	Q9UKM9	RALY
1499	P35222	CTNNB1	5929	Q15291	RBBP5
1499	P35222	CTNNB1	5979	P07949	RET
1499	P35222	CTNNB1	6232	P42677	RPS27
1499	P35222	CTNNB1	55553	P35712	SOX6
1499	P35222	CTNNB1	7015	O14746	TERT
1499	P35222	CTNNB1	8295	Q9Y4A5	TRRAP
149095	Q5T197	DCST1	7157	P04637	TP53
1643	Q92466	DDB2	1869	Q01094	E2F1
1643	Q92466	DDB2	142	P09874	PARP1
1643	Q92466	DDB2	7507	P23025	XPA
1654	O00571	DDX3X	84726	Q5JSZ5	PRRC2B
1869	Q01094	E2F1	8314	Q92560	BAP1
1869	Q01094	E2F1	672	P38398	BRCA1
1869	Q01094	E2F1	1029	P42771, Q8N726	CDKN2A
1869	Q01094	E2F1	2071	P19447	ERCC3
1869	Q01094	E2F1	51343	Q9UM11	FZR1
1869	Q01094	E2F1	5728	P60484	PTEN
2066	Q15303	ERBB4	83737	Q96J02	ITCH
2066	Q15303	ERBB4	4145	P42679	MATK
2066	Q15303	ERBB4	11122	O14522	PTPRT
2066	Q15303	ERBB4	7157	P04637	TP53
2067	P07992	ERCC1	4436	P43246	MSH2
2071	P19447	ERCC3	2068	P18074	ERCC2
2071	P19447	ERCC3	2073	P28715	ERCC5
2072	Q92889	ERCC4	2067	P07992	ERCC1
2072	Q92889	ERCC4	4436	P43246	MSH2
2073	P28715	ERCC5	672	P38398	BRCA1
2073	P28715	ERCC5	675	P51587	BRCA2
2073	P28715	ERCC5	2068	P18074	ERCC2
51343	Q9UM11	FZR1	23365	Q9NZN5	ARHGEF12
51343	Q9UM11	FZR1	1019	P11802	CDK4
51343	Q9UM11	FZR1	1029	P42771, Q8N726	CDKN2A
51343	Q9UM11	FZR1	1499	P35222	CTNNB1
51343	Q9UM11	FZR1	1654	O00571	DDX3X
51343	Q9UM11	FZR1	8894	P20042	EIF2S2
51343	Q9UM11	FZR1	10200	Q99547	MPHOSPH6
51343	Q9UM11	FZR1	10240	Q92665	MRPS31
51343	Q9UM11	FZR1	2956	P52701	MSH6
51343	Q9UM11	FZR1	142	P09874	PARP1
51343	Q9UM11	FZR1	5537	O00743	PPP6C
51343	Q9UM11	FZR1	5728	P60484	PTEN
51343	Q9UM11	FZR1	6232	P42677	RPS27
51343	Q9UM11	FZR1	7015	O14746	TERT
51343	Q9UM11	FZR1	7157	P04637	TP53
2686	Q9UJ14	GGT7	10585	Q9Y6A1	POMT1
2771	P04899	GNAI2	83737	Q96J02	ITCH
2771	P04899	GNAI2	3845	P01116	KRAS
2771	P04899	GNAI2	388677	Q7Z3S9	NOTCH2NLA
2776	P50148	GNAQ	6915	P21731	TBXA2R
2861	O15354	GPR37	92002	Q8N1B3	CCNQ
2903	Q12879	GRIN2A	8924	O95714	HERC2
2903	Q12879	GRIN2A	6891	Q03519	TAP2
8924	O95714	HERC2	1499	P35222	CTNNB1
8924	O95714	HERC2	4072	P16422	EPCAM
8924	O95714	HERC2	8085	O14686	KMT2D
8924	O95714	HERC2	5894	P04049	RAF1
10362	Q9P0W2	HMG20B	675	P51587	BRCA2
8091	P52926	HMGA2	472	Q13315	ATM
8091	P52926	HMGA2	142	P09874	PARP1
8091	P52926	HMGA2	7157	P04637	TP53
55806	O43593	HR	7157	P04637	TP53
3265	P01112	HRAS	23250	P98196	ATP11A
3265	P01112	HRAS	673	P15056	BRAF
3265	P01112	HRAS	999	P12830	CDH1
3265	P01112	HRAS	1019	P11802	CDK4
3265	P01112	HRAS	1499	P35222	CTNNB1
3265	P01112	HRAS	1838	O60941	DTNB
3265	P01112	HRAS	2776	P50148	GNAQ
3265	P01112	HRAS	9052	Q8NFJ5	GPRC5A
3265	P01112	HRAS	3845	P01116	KRAS
3265	P01112	HRAS	5604	Q02750	MAP2K1
3265	P01112	HRAS	4436	P43246	MSH2
3265	P01112	HRAS	2956	P52701	MSH6
3265	P01112	HRAS	4763	P21359	NF1
3265	P01112	HRAS	4851	P46531	NOTCH1
3265	P01112	HRAS	5894	P04049	RAF1
3265	P01112	HRAS	7157	P04637	TP53
83737	Q96J02	ITCH	673	P15056	BRAF
83737	Q96J02	ITCH	5604	Q02750	MAP2K1
83737	Q96J02	ITCH	4851	P46531	NOTCH1
83737	Q96J02	ITCH	4893	P01111	NRAS
83737	Q96J02	ITCH	5894	P04049	RAF1
83737	Q96J02	ITCH	8626	Q9H3D4	TP63
3676	P13612	ITGA4	128866	Q9H444	CHMP4B
3676	P13612	ITGA4	1654	O00571	DDX3X
3676	P13612	ITGA4	3265	P01112	HRAS
3676	P13612	ITGA4	142	P09874	PARP1
3676	P13612	ITGA4	5879	P63000	RAC1
58508	Q8NEZ4	KMT2C	8314	Q92560	BAP1
58508	Q8NEZ4	KMT2C	8085	O14686	KMT2D
8085	O14686	KMT2D	5929	Q15291	RBBP5
3845	P01116	KRAS	23250	P98196	ATP11A
3845	P01116	KRAS	999	P12830	CDH1
3845	P01116	KRAS	54901	Q5VV42	CDKAL1
3845	P01116	KRAS	1654	O00571	DDX3X
3845	P01116	KRAS	285172	Q8IXS8	FAM126B
3845	P01116	KRAS	2767	P29992	GNA11
3845	P01116	KRAS	9052	Q8NFJ5	GPRC5A
3845	P01116	KRAS	83737	Q96J02	ITCH
3845	P01116	KRAS	5604	Q02750	MAP2K1
3845	P01116	KRAS	4763	P21359	NF1
3845	P01116	KRAS	4851	P46531	NOTCH1
3845	P01116	KRAS	4853	Q04721	NOTCH2
3845	P01116	KRAS	128869	Q9H490	PIGU
3845	P01116	KRAS	23654	O15031	PLXNB2
3845	P01116	KRAS	5879	P63000	RAC1
79782	Q6UY01	LRRC31	81037	Q96KA5	CLPTM1L
79782	Q6UY01	LRRC31	8924	O95714	HERC2
79782	Q6UY01	LRRC31	2956	P52701	MSH6
79782	Q6UY01	LRRC31	7157	P04637	TP53
84557	Q9H492	MAP1LC3A	191	P23526	AHCY
84557	Q9H492	MAP1LC3A	841	Q14790	CASP8
84557	Q9H492	MAP1LC3A	1654	O00571	DDX3X
84557	Q9H492	MAP1LC3A	2956	P52701	MSH6
84557	Q9H492	MAP1LC3A	4507	Q13126	MTAP
84557	Q9H492	MAP1LC3A	4851	P46531	NOTCH1
84557	Q9H492	MAP1LC3A	142	P09874	PARP1
5604	Q02750	MAP2K1	999	P12830	CDH1
5604	Q02750	MAP2K1	1654	O00571	DDX3X
5604	Q02750	MAP2K1	22913	Q9UKM9	RALY
4145	P42679	MATK	3815	P10721	KIT
23263	O15068	MCF2L	5879	P63000	RAC1
2122	Q03112	MECOM	1654	O00571	DDX3X
2122	Q03112	MECOM	7157	P04637	TP53
4292	P40692	MLH1	472	Q13315	ATM
4292	P40692	MLH1	672	P38398	BRCA1
4292	P40692	MLH1	7507	P23025	XPA
10200	Q99547	MPHOSPH6	83658	Q9NP97	DYNLRB1
10200	Q99547	MPHOSPH6	90417	Q9Y448	KNSTRN
10200	Q99547	MPHOSPH6	6597	P51532	SMARCA4
4436	P43246	MSH2	472	Q13315	ATM
4436	P43246	MSH2	79782	Q6UY01	LRRC31
4436	P43246	MSH2	4292	P40692	MLH1
4436	P43246	MSH2	5894	P04049	RAF1
4436	P43246	MSH2	7157	P04637	TP53
4436	P43246	MSH2	7507	P23025	XPA
2956	P52701	MSH6	472	Q13315	ATM
2956	P52701	MSH6	5604	Q02750	MAP2K1
2956	P52701	MSH6	4292	P40692	MLH1
2956	P52701	MSH6	4436	P43246	MSH2
57644	A7E2Y1	MYH7B	5929	Q15291	RBBP5
23054	Q14686	NCOA6	1869	Q01094	E2F1
23054	Q14686	NCOA6	58508	Q8NEZ4	KMT2C
23054	Q14686	NCOA6	8085	O14686	KMT2D
23054	Q14686	NCOA6	142	P09874	PARP1
23054	Q14686	NCOA6	5925	P06400	RB1
23054	Q14686	NCOA6	5929	Q15291	RBBP5
4709	O43676	NDUFB3	4715	Q9Y6M9	NDUFB9
4763	P21359	NF1	4893	P01111	NRAS
4782	P08651	NFIC	8085	O14686	KMT2D
4782	P08651	NFIC	4157	Q01726	MC1R
4851	P46531	NOTCH1	1499	P35222	CTNNB1
4851	P46531	NOTCH1	4853	Q04721	NOTCH2
4851	P46531	NOTCH1	142	P09874	PARP1
4851	P46531	NOTCH1	5925	P06400	RB1
4851	P46531	NOTCH1	6597	P51532	SMARCA4
4853	Q04721	NOTCH2	55892	Q9NPC7	MYNN
4853	Q04721	NOTCH2	84905	Q9BYN7	ZNF341
388677	Q7Z3S9	NOTCH2NLA	60491	Q9GZT8	NIF3L1
4893	P01111	NRAS	673	P15056	BRAF
4893	P01111	NRAS	54901	Q5VV42	CDKAL1
4893	P01111	NRAS	1499	P35222	CTNNB1
4893	P01111	NRAS	285172	Q8IXS8	FAM126B
4893	P01111	NRAS	3034	P42357	HAL
4893	P01111	NRAS	3265	P01112	HRAS
4893	P01111	NRAS	3845	P01116	KRAS
4893	P01111	NRAS	4851	P46531	NOTCH1
4893	P01111	NRAS	4853	Q04721	NOTCH2
4893	P01111	NRAS	128869	Q9H490	PIGU
4893	P01111	NRAS	5894	P04049	RAF1
4999	Q13416	ORC2	672	P38398	BRCA1
142	P09874	PARP1	672	P38398	BRCA1
142	P09874	PARP1	6046	P25440	BRD2
142	P09874	PARP1	1869	Q01094	E2F1
142	P09874	PARP1	2072	Q92889	ERCC4
142	P09874	PARP1	79782	Q6UY01	LRRC31
142	P09874	PARP1	23764	Q9ULX9	MAFF
142	P09874	PARP1	4436	P43246	MSH2
142	P09874	PARP1	4782	P08651	NFIC
142	P09874	PARP1	133522	Q86YN6	PPARGC1B
142	P09874	PARP1	5925	P06400	RB1
91523	Q96HM7	PCED1B	388677	Q7Z3S9	NOTCH2NLA
5395	P54278	PMS2	675	P51587	BRCA2
5395	P54278	PMS2	4292	P40692	MLH1
5395	P54278	PMS2	4436	P43246	MSH2
5395	P54278	PMS2	2956	P52701	MSH6
5395	P54278	PMS2	6597	P51532	SMARCA4
5395	P54278	PMS2	7507	P23025	XPA
5429	Q9Y253	POLH	672	P38398	BRCA1
5429	Q9Y253	POLH	4292	P40692	MLH1
25913	Q9NUX5	POT1	191	P23526	AHCY
25913	Q9NUX5	POT1	1654	O00571	DDX3X
25913	Q9NUX5	POT1	79991	Q9H668	STN1
644591	P0DN37	PPIAL4G	79633	Q6V0I7	FAT4
5537	O00743	PPP6C	673	P15056	BRAF
5537	O00743	PPP6C	3417	O75874	IDH1
5537	O00743	PPP6C	3845	P01116	KRAS
5537	O00743	PPP6C	5604	Q02750	MAP2K1
5696	P28062	PSMB8	5698	P28065	PSMB9
5696	P28062	PSMB8	6890	Q03518	TAP1
5696	P28062	PSMB8	6891	Q03519	TAP2
5698	P28065	PSMB9	5894	P04049	RAF1
5728	P60484	PTEN	8314	Q92560	BAP1
5728	P60484	PTEN	841	Q14790	CASP8
5728	P60484	PTEN	999	P12830	CDH1
5728	P60484	PTEN	1001	P22223	CDH3
5728	P60484	PTEN	2771	P04899	GNAI2
5728	P60484	PTEN	2956	P52701	MSH6
5728	P60484	PTEN	5929	Q15291	RBBP5
5728	P60484	PTEN	6232	P42677	RPS27
5728	P60484	PTEN	6597	P51532	SMARCA4
5728	P60484	PTEN	54386	Q9NYB0	TERF2IP
5728	P60484	PTEN	7157	P04637	TP53
5787	P23467	PTPRB	1499	P35222	CTNNB1
5879	P63000	RAC1	23250	P98196	ATP11A
5879	P63000	RAC1	567	P61769	B2M
5879	P63000	RAC1	1545	Q16678	CYP1B1
5879	P63000	RAC1	1654	O00571	DDX3X
5879	P63000	RAC1	2767	P29992	GNA11
5879	P63000	RAC1	2771	P04899	GNAI2
5879	P63000	RAC1	9052	Q8NFJ5	GPRC5A
5879	P63000	RAC1	83737	Q96J02	ITCH
5879	P63000	RAC1	5604	Q02750	MAP2K1
5879	P63000	RAC1	4763	P21359	NF1
5879	P63000	RAC1	4851	P46531	NOTCH1
5879	P63000	RAC1	4853	Q04721	NOTCH2
5879	P63000	RAC1	23396	O60331	PIP5K1C
5879	P63000	RAC1	23654	O15031	PLXNB2
5879	P63000	RAC1	80243	Q70Z35	PREX2
5879	P63000	RAC1	2889	Q13905	RAPGEF1
5894	P04049	RAF1	1019	P11802	CDK4
5894	P04049	RAF1	1029	P42771, Q8N726	CDKN2A
5894	P04049	RAF1	3845	P01116	KRAS
5894	P04049	RAF1	5604	Q02750	MAP2K1
5894	P04049	RAF1	4763	P21359	NF1
5894	P04049	RAF1	6915	P21731	TBXA2R
5894	P04049	RAF1	7015	O14746	TERT
2889	Q13905	RAPGEF1	3265	P01112	HRAS
5925	P06400	RB1	672	P38398	BRCA1
5925	P06400	RB1	1869	Q01094	E2F1
5925	P06400	RB1	51343	Q9UM11	FZR1
5925	P06400	RB1	8091	P52926	HMGA2
5925	P06400	RB1	5894	P04049	RAF1
5925	P06400	RB1	7157	P04637	TP53
5925	P06400	RB1	7507	P23025	XPA
5929	Q15291	RBBP5	58508	Q8NEZ4	KMT2C
5929	Q15291	RBBP5	5925	P06400	RB1
80346	Q9H6H4	REEP4	93273	Q68G75	LEMD1
5979	P07949	RET	29956	Q96G23	CERS2
5979	P07949	RET	4072	P16422	EPCAM
5979	P07949	RET	4853	Q04721	NOTCH2
5979	P07949	RET	388677	Q7Z3S9	NOTCH2NLA
5979	P07949	RET	23654	O15031	PLXNB2
51750	Q9NZ71	RTEL1	2072	Q92889	ERCC4
29072	Q9BYW2	SETD2	7157	P04637	TP53
9644	Q5TCZ1	SH3PXD2A	4763	P21359	NF1
9748	Q9H2G2	SLK	5604	Q02750	MAP2K1
6597	P51532	SMARCA4	672	P38398	BRCA1
6597	P51532	SMARCA4	1499	P35222	CTNNB1
6597	P51532	SMARCA4	4763	P21359	NF1
6597	P51532	SMARCA4	5925	P06400	RB1
6597	P51532	SMARCA4	7015	O14746	TERT
6597	P51532	SMARCA4	7157	P04637	TP53
55553	P35712	SOX6	10362	Q9P0W2	HMG20B
55553	P35712	SOX6	2122	Q03112	MECOM
55553	P35712	SOX6	4782	P08651	NFIC
79991	Q9H668	STN1	4999	Q13416	ORC2
6890	Q03518	TAP1	567	P61769	B2M
6890	Q03518	TAP1	5698	P28065	PSMB9
6891	Q03519	TAP2	567	P61769	B2M
6891	Q03519	TAP2	5698	P28065	PSMB9
6891	Q03519	TAP2	6890	Q03518	TAP1
6915	P21731	TBXA2R	2767	P29992	GNA11
6915	P21731	TBXA2R	2771	P04899	GNAI2
54386	Q9NYB0	TERF2IP	8314	Q92560	BAP1
54386	Q9NYB0	TERF2IP	675	P51587	BRCA2
54386	Q9NYB0	TERF2IP	58509	Q8WUQ7	CACTIN
54386	Q9NYB0	TERF2IP	2072	Q92889	ERCC4
54386	Q9NYB0	TERF2IP	2073	P28715	ERCC5
54386	Q9NYB0	TERF2IP	26205	Q9UKD1	GMEB2
54386	Q9NYB0	TERF2IP	4292	P40692	MLH1
54386	Q9NYB0	TERF2IP	4436	P43246	MSH2
54386	Q9NYB0	TERF2IP	23054	Q14686	NCOA6
54386	Q9NYB0	TERF2IP	4999	Q13416	ORC2
54386	Q9NYB0	TERF2IP	142	P09874	PARP1
54386	Q9NYB0	TERF2IP	25913	Q9NUX5	POT1
54386	Q9NYB0	TERF2IP	5925	P06400	RB1
54386	Q9NYB0	TERF2IP	29072	Q9BYW2	SETD2
54386	Q9NYB0	TERF2IP	6597	P51532	SMARCA4
54386	Q9NYB0	TERF2IP	79991	Q9H668	STN1
7015	O14746	TERT	65057	Q96AP0	ACD
7015	O14746	TERT	25913	Q9NUX5	POT1
51259	Q9P0N5	TMEM216	54901	Q5VV42	CDKAL1
51259	Q9P0N5	TMEM216	29956	Q96G23	CERS2
7157	P04637	TP53	672	P38398	BRCA1
7157	P04637	TP53	128866	Q9H444	CHMP4B
7157	P04637	TP53	1654	O00571	DDX3X
7157	P04637	TP53	1869	Q01094	E2F1
7157	P04637	TP53	8894	P20042	EIF2S2
7157	P04637	TP53	2068	P18074	ERCC2
7157	P04637	TP53	2071	P19447	ERCC3
7157	P04637	TP53	8924	O95714	HERC2
7157	P04637	TP53	83737	Q96J02	ITCH
7157	P04637	TP53	58508	Q8NEZ4	KMT2C
7157	P04637	TP53	10200	Q99547	MPHOSPH6
7157	P04637	TP53	2956	P52701	MSH6
7157	P04637	TP53	23054	Q14686	NCOA6
7157	P04637	TP53	142	P09874	PARP1
7157	P04637	TP53	23396	O60331	PIP5K1C
7157	P04637	TP53	5395	P54278	PMS2
7157	P04637	TP53	5929	Q15291	RBBP5
7157	P04637	TP53	6232	P42677	RPS27
7157	P04637	TP53	55759	Q9GZL7	WDR12
58476	Q8IXH6	TP53INP2	84557	Q9H492	MAP1LC3A
8626	Q9H3D4	TP63	567	P61769	B2M
8626	Q9H3D4	TP63	1499	P35222	CTNNB1
8626	Q9H3D4	TP63	7157	P04637	TP53
8295	Q9Y4A5	TRRAP	1869	Q01094	E2F1
8295	Q9Y4A5	TRRAP	7157	P04637	TP53
83549	Q9HA47	UCK1	472	Q13315	ATM
7507	P23025	XPA	2067	P07992	ERCC1
7507	P23025	XPA	2068	P18074	ERCC2
7507	P23025	XPA	2072	Q92889	ERCC4
7507	P23025	XPA	8924	O95714	HERC2
7507	P23025	XPA	4893	P01111	NRAS
146198	Q8TF47	ZFP90	4292	P40692	MLH1

## Sheet: Table -S7
Gene_Name A	Gene_Name B	Level		194 Unique Melanoma Genes in Level 1		402 Unique Components of the Network Level 1 (melanoma genes + bridges)
ACD	POT1	0		ACD		ACD
ACD	STN1	0		ADAM15		ADAM15
ACD	TERF2IP	0		ADGRV1		AHCY
ADAM15	SH3PXD2A	0		AHCY		AKT3
AHCY	MC1R	0		AKT3		APBA3
AKT3	RPS27	0		APBA3		ARHGEF12
APBA3	STN1	0		ARHGEF12		ARID2
ARHGEF12	GNAQ	0		ARID2		ATM
ARHGEF12	PLXNB2	0		ATM		BACH2
ARID2	SMARCA4	0		ATP11A		BAP1
ATM	BRCA1	0		B2M		BRAF
ATM	BRCA2	0		BACH2		BRCA1
ATM	E2F1	0		BAP1		BRCA2
ATM	GNA11	0		BRAF		BRD2
ATM	NOTCH1	0		BRCA1		C2CD6
ATM	PARP1	0		BRCA2		CASP10
ATM	SMARCA4	0		BRD2		CASP8
ATM	TP53	0		BZW1		CCNQ
ATM	XPA	0		C2CD6		CDH1
BACH2	MAFF	0		CACTIN		CDH3
BAP1	BRCA1	0		CASP10		CDK4
BAP1	CASP8	0		CASP8		CDKN2A
BAP1	CTNNB1	0		CCDC28A		CERS2
BAP1	CDKN2A	0		CCNQ		CFLAR
BRAF	GNAI2	0		CDH1		CHMP4B
BRAF	KRAS	0		CDH3		CLK1
BRAF	MAP2K1	0		CDK4		CNOT9
BRAF	PARP1	0		CDKAL1		CTNNB1
BRAF	RAF1	0		CDKN2A		DCST1
BRAF	TERT	0		CERS2		DDB2
BRCA1	ACD	0		CFB		DDX3X
BRCA1	AHCY	0		CFLAR		E2F1
BRCA1	CTNNB1	0		CHMP4B		ERBB4
BRCA1	ERCC1	0		CLK1		ERCC1
BRCA1	ERCC4	0		CLPTM1L		ERCC3
BRCA1	HERC2	0		CNOT9		ERCC4
BRCA1	MATK	0		CNTN2		ERCC5
BRCA1	MSH2	0		COL9A2		FZR1
BRCA1	MSH6	0		CTNNB1		GNAI2
BRCA1	NFIC	0		CYP1B1		GNAQ
BRCA1	PMS2	0		DCST1		GPR37
BRCA1	POT1	0		DCST2		GRIN2A
BRCA1	PPP6C	0		DDB2		HERC2
BRCA1	RALY	0		DDX3X		HMG20B
BRCA1	RBBP5	0		DMTN		HMGA2
BRCA1	RPS27	0		DOHH		HR
BRCA1	STN1	0		DSTYK		HRAS
BRCA1	TERF2IP	0		DTNB		ITCH
BRCA1	TP63	0		DYNLRB1		ITGA4
BRCA1	TRRAP	0		E2F1		KMT2C
BRCA2	BRCA1	0		EIF2S2		KMT2D
BRCA2	CHMP4B	0		EMG1		KRAS
BRCA2	DCST2	0		EPCAM		LRRC31
BRCA2	POLH	0		ERBB4		MAP1LC3A
BRCA2	TERT	0		ERCC1		MAP2K1
BRCA2	TP53	0		ERCC2		MATK
BRD2	ARID2	0		ERCC3		MCF2L
BRD2	CACTIN	0		ERCC4		MECOM
BRD2	E2F1	0		ERCC5		MLH1
BRD2	ERCC2	0		FAM126B		MPHOSPH6
BRD2	ERCC3	0		FAT4		MSH2
BRD2	SMARCA4	0		FMN1		MSH6
BRD2	TP53	0		FZR1		MYH7B
C2CD6	BRCA1	0		GGT7		NCOA6
C2CD6	HERC2	0		GMEB2		NF1
CASP10	CASP8	0		GNA11		NFIC
CASP10	RB1	0		GNAI2		NOTCH1
CASP8	CFLAR	0		GNAQ		NOTCH2
CASP8	PARP1	0		GPR37		NOTCH2NLA
CASP8	RB1	0		GPRC5A		NRAS
CASP8	TP53	0		GRIN2A		ORC2
CCNQ	DDB2	0		GSS		PARP1
CDH1	ARHGEF12	0		HAL		PCED1B
CDH1	BZW1	0		HELZ2		PMS2
CDH1	CHMP4B	0		HERC2		POLH
CDH1	CTNNB1	0		HMG20B		POT1
CDH1	DDX3X	0		HMGA2		PPP6C
CDH1	E2F1	0		HR		PSMB8
CDH1	FAM126B	0		HRAS		PSMB9
CDH1	FMN1	0		IDH1		PTEN
CDH1	GPRC5A	0		ITCH		PTPRB
CDH1	IDH1	0		ITGA4		RAC1
CDH1	NOTCH1	0		KDR		RAF1
CDH1	NOTCH2	0		KIAA0930		RAPGEF1
CDH1	PIP5K1C	0		KIT		RB1
CDH1	SLK	0		KLHDC8A		RBBP5
CDH3	CDH1	0		KMT2C		RET
CDK4	BRCA1	0		KMT2D		RTEL1
CDK4	CNTN2	0		KNSTRN		SETD2
CDK4	RB1	0		KRAS		SH3PXD2A
CDK4	TERT	0		LRP1B		SLK
CDK4	TP53	0		LRRC31		SMARCA4
CDKN2A	BRCA1	0		LURAP1L		SOX6
CDKN2A	CDK4	0		MAFF		STN1
CDKN2A	E2F1	0		MAP1LC3A		TAP1
CDKN2A	HRAS	0		MAP2K1		TAP2
CDKN2A	MAP2K1	0		MATK		TBXA2R
CDKN2A	SMARCA4	0		MC1R		TERF2IP
CDKN2A	TERT	0		MCF2L		TERT
CDKN2A	TP53	0		MECOM		TMEM216
CDKN2A	TP53	0		MED13L		TP53
CDKN2A	TP63	0		MITF		TP53INP2
CERS2	GNAQ	0		MLH1		TP63
CERS2	HRAS	0		MPHOSPH6		TRRAP
CFLAR	CASP10	0		MRPS31		UCK1
CFLAR	ITCH	0		MSC		XPA
CFLAR	MAP2K1	0		MSH2		ZFP90
CFLAR	RAF1	0		MSH6		ADGRV1
CFLAR	TP53	0		MSR1		B2M
CHMP4B	CTNNB1	0		MTAP		CCDC28A
CHMP4B	GNAI2	0		MX2		CFB
CHMP4B	GPRC5A	0		MYH7B		COL9A2
CHMP4B	HERC2	0		MYNN		DMTN
CLK1	ARHGEF12	0		NCOA6		DOHH
CLK1	B2M	0		NDUFB3		DSTYK
CLK1	NF1	0		NDUFB9		DTNB
CNOT9	PRRC2B	0		NF1		EIF2S2
CTNNB1	AHCY	0		NFIC		EMG1
CTNNB1	CDH3	0		NIF3L1		FAT4
CTNNB1	DDX3X	0		NOTCH1		GGT7
CTNNB1	KMT2D	0		NOTCH2		GSS
CTNNB1	KRAS	0		NOTCH2NLA		HAL
CTNNB1	OXA1L	0		NPM2		HELZ2
CTNNB1	PARP1	0		NRAS		KDR
CTNNB1	PTEN	0		NUAK2		KIAA0930
CTNNB1	RAC1	0		OCA2		KIT
CTNNB1	RALY	0		ORC2		KLHDC8A
CTNNB1	RBBP5	0		OXA1L		LRP1B
CTNNB1	RET	0		PARP1		LURAP1L
CTNNB1	RPS27	0		PCED1B		MAFF
CTNNB1	SOX6	0		PIGU		MED13L
CTNNB1	TERT	0		PIP5K1C		MITF
CTNNB1	TRRAP	0		PLA2G6		MRPS31
DCST1	TP53	0		PLXNB2		MSC
DDB2	E2F1	0		PMS2		MSR1
DDB2	PARP1	0		POLH		MX2
DDB2	XPA	0		POMT1		NDUFB3
DDX3X	PRRC2B	0		POT1		NDUFB9
E2F1	BAP1	0		PPARGC1B		NIF3L1
E2F1	BRCA1	0		PPIAL4G		NPM2
E2F1	ERCC3	0		PPIL3		NUAK2
E2F1	FZR1	0		PPP6C		OCA2
E2F1	CDKN2A	0		PREX2		PIGU
E2F1	PTEN	0		PRRC2B		PIP5K1C
ERBB4	ITCH	0		PSMB8		PLA2G6
ERBB4	MATK	0		PSMB9		PLXNB2
ERBB4	PTPRT	0		PTEN		POMT1
ERBB4	TP53	0		PTPRB		PPARGC1B
ERCC1	MSH2	0		PTPRT		PPIAL4G
ERCC3	ERCC2	0		RAC1		PPIL3
ERCC3	ERCC5	0		RAF1		PRRC2B
ERCC4	ERCC1	0		RALY		RALY
ERCC4	MSH2	0		RAPGEF1		RAPGEF5
ERCC5	BRCA1	0		RAPGEF5		RCAN2
ERCC5	BRCA2	0		RB1		REEP4
ERCC5	ERCC2	0		RBBP5		ROS1
FZR1	ARHGEF12	0		RCAN2		RPS27
FZR1	CDK4	0		REEP4		SIRPB1
FZR1	CTNNB1	0		RET		SLC45A2
FZR1	DDX3X	0		ROS1		SMPD3
FZR1	EIF2S2	0		RPS27		STK19
FZR1	MPHOSPH6	0		RTEL1		STRADB
FZR1	MRPS31	0		SETD2		TJP3
FZR1	MSH6	0		SH3PXD2A		TMCC2
FZR1	CDKN2A	0		SIRPB1		TMEM184B
FZR1	PARP1	0		SLC45A2		TRAK2
FZR1	PPP6C	0		SLK		TYRP1
FZR1	PTEN	0		SMARCA4		WDR12
FZR1	RPS27	0		SMPD3		ZBTB7B
FZR1	TERT	0		SOX6		MC1R
FZR1	TP53	0		STK19		GNA11
GNAI2	ITCH	0		STN1		DCST2
GNAI2	KRAS	0		STRADB		CACTIN
GNAI2	NOTCH2NLA	0		TAP1		ERCC2
GNAQ	TBXA2R	0		TAP2		BZW1
GPR37	CCNQ	0		TBXA2R		FAM126B
GRIN2A	HERC2	0		TERF2IP		FMN1
GRIN2A	TAP2	0		TERT		GPRC5A
HERC2	CTNNB1	0		TJP3		IDH1
HERC2	EPCAM	0		TMCC2		CNTN2
HERC2	KMT2D	0		TMEM184B		OXA1L
HERC2	RAF1	0		TMEM216		PTPRT
HMG20B	BRCA2	0		TP53		EPCAM
HMGA2	ATM	0		TP53INP2		ATP11A
HMGA2	PARP1	0		TP63		CDKAL1
HMGA2	TP53	0		TRAK2		CLPTM1L
HR	TP53	0		TRRAP		MTAP
HRAS	ATP11A	0		TYRP1		DYNLRB1
HRAS	BRAF	0		UCK1		KNSTRN
HRAS	CDH1	0		WDR12		MYNN
HRAS	CDK4	0		XPA		ZNF341
HRAS	CTNNB1	0		ZBTB7B		CYP1B1
HRAS	DTNB	0		ZFP90		PREX2
HRAS	GNAQ	0		ZNF341		GMEB2
HRAS	GPRC5A	0				ACTB
HRAS	KRAS	0				FBXW7
HRAS	MAP2K1	0				TERF1
HRAS	MSH2	0				YWHAE
HRAS	MSH6	0				FYN
HRAS	NF1	0				GRB2
HRAS	NOTCH1	0				NCK1
HRAS	RAF1	0				SRC
HRAS	TP53	0				IFNE
ITCH	BRAF	0				NXPH2
ITCH	MAP2K1	0				PDGFB
ITCH	NOTCH1	0				PSG8
ITCH	NRAS	0				SCGB1D1
ITCH	RAF1	0				ST8SIA4
ITCH	TP63	0				SUMO1
ITGA4	CHMP4B	0				HSP90AA1
ITGA4	DDX3X	0				HSP90AA4P
ITGA4	HRAS	0				HSP90AB3P
ITGA4	PARP1	0				APP
ITGA4	RAC1	0				HIF1AN
KMT2C	BAP1	0				GIPC1
KMT2C	KMT2D	0				VAPB
KMT2D	RBBP5	0				BMI1
KRAS	ATP11A	0				BSG
KRAS	CDH1	0				MAP3K7
KRAS	CDKAL1	0				OPRM1
KRAS	DDX3X	0				STK11
KRAS	FAM126B	0				WRN
KRAS	GNA11	0				CD1E
KRAS	GPRC5A	0				UBE2I
KRAS	ITCH	0				PATZ1
KRAS	MAP2K1	0				AHCYL2
KRAS	NF1	0				FOXK1
KRAS	NOTCH1	0				GOPC
KRAS	NOTCH2	0				OGT
KRAS	PIGU	0				PSME3
KRAS	PLXNB2	0				YWHAZ
KRAS	RAC1	0				IQGAP1
LRRC31	CLPTM1L	0				RAP1A
LRRC31	HERC2	0				SFN
LRRC31	MSH6	0				YWHAB
LRRC31	TP53	0				YWHAG
MAP1LC3A	AHCY	0				YWHAH
MAP1LC3A	CASP8	0				YWHAQ
MAP1LC3A	DDX3X	0				EWSR1
MAP1LC3A	MSH6	0				HSPD1
MAP1LC3A	MTAP	0				IFI16
MAP1LC3A	NOTCH1	0				MED1
MAP1LC3A	PARP1	0				MED17
MAP2K1	CDH1	0				MED21
MAP2K1	DDX3X	0				MED24
MAP2K1	RALY	0				NPM1
MATK	KIT	0				PLK1
MCF2L	RAC1	0				RELA
MECOM	DDX3X	0				SUMO2
MECOM	TP53	0				UBA1
MLH1	ATM	0				UBE2K
MLH1	BRCA1	0				PLEC
MLH1	XPA	0				USP11
MPHOSPH6	DYNLRB1	0				PIP4K2A
MPHOSPH6	KNSTRN	0				XIAP
MPHOSPH6	SMARCA4	0				TRAF6
MSH2	ATM	0				MYOG
MSH2	LRRC31	0				GSK3B
MSH2	MLH1	0				PCDHGB1
MSH2	RAF1	0				CDK13
MSH2	TP53	0				FGFR4
MSH2	XPA	0				HOOK1
MSH6	ATM	0				ATP5F1B
MSH6	MAP2K1	0				ATP5PB
MSH6	MLH1	0				ATP6V0C
MSH6	MSH2	0				LPAR1
MYH7B	RBBP5	0				POMK
NCOA6	E2F1	0				VIPR2
NCOA6	KMT2C	0				DDX19B
NCOA6	KMT2D	0				HTT
NCOA6	PARP1	0				CLASRP
NCOA6	RB1	0				HAP1
NCOA6	RBBP5	0				ANK2
NF1	NRAS	0				BTRC
NFIC	KMT2D	0				CAV1
NFIC	MC1R	0				CBL
NOTCH1	CTNNB1	0				CDH5
NOTCH1	NOTCH2	0				FBXW11
NOTCH1	PARP1	0				GSK3A
NOTCH1	RB1	0				LEF1
NOTCH1	SMARCA4	0				PTPRJ
NOTCH2	MYNN	0				PTPRK
NOTCH2	ZNF341	0				SERBP1
NOTCH2NLA	NIF3L1	0				TCF3
NRAS	BRAF	0				TCF4
NRAS	CDKAL1	0				TJP1
NRAS	CTNNB1	0				CCT2
NRAS	FAM126B	0				CCT3
NRAS	HAL	0				CCT5
NRAS	HRAS	0				CCT6A
NRAS	KRAS	0				CCT7
NRAS	NOTCH1	0				IKBKE
NRAS	NOTCH2	0				IMPDH1
NRAS	PIGU	0				IDE
NRAS	RAF1	0				CD79B
ORC2	BRCA1	0				CEP170
PARP1	BRCA1	0				GRPR
PARP1	BRD2	0				PSMB1
PARP1	E2F1	0				PSMB3
PARP1	ERCC4	0				RPS9
PARP1	LRRC31	0				KIF5A
PARP1	MAFF	0				KIF5B
PARP1	MSH2	0				RHPN1
PARP1	NFIC	0				SNTB2
PARP1	PPARGC1B	0				MAGEA11
PARP1	RB1	0				NDN
PCED1B	NOTCH2NLA	0				NRG1
PMS2	BRCA2	0				PTPN11
PMS2	MLH1	0				PTPN6
PMS2	MSH2	0				RASA1
PMS2	MSH6	0				SHC1
PMS2	SMARCA4	0				SYK
PMS2	XPA	0				UBXN7
POLH	BRCA1	0				DDX39A
POLH	MLH1	0				CKAP2
POT1	AHCY	0				SIRT2
POT1	DDX3X	0				ILK
POT1	STN1	0				LSR
PPP6C	BRAF	0				MALL
PPP6C	IDH1	0				MPZL1
PPP6C	KRAS	0				CCDC88A
PPP6C	MAP2K1	0				PPP2R5D
PSMB8	PSMB9	0				PATJ
PSMB8	TAP1	0				APOBEC3D
PSMB8	TAP2	0				CACNG5
PSMB9	RAF1	0				LGALS3BP
PTEN	BAP1	0				PPARA
PTEN	CASP8	0				ZBTB5
PTEN	CDH1	0				PIAS3
PTEN	CDH3	0				ITGB1
PTEN	GNAI2	0				LGALS1
PTEN	MSH6	0				LZTR1
PTEN	RBBP5	0				MARK2
PTEN	RPS27	0				MARK3
PTEN	SMARCA4	0				PPFIBP1
PTEN	TERF2IP	0				RICTOR
PTEN	TP53	0				SNX3
PTPRB	CTNNB1	0				HGS
RAC1	ATP11A	0				TAX1BP1
RAC1	B2M	0				TMEM92
RAC1	CYP1B1	0				ANXA5
RAC1	DDX3X	0				PLCG1
RAC1	GNA11	0				SH2D2A
RAC1	GNAI2	0				SHB
RAC1	GPRC5A	0				SHC2
RAC1	ITCH	0				ATG7
RAC1	MAP2K1	0				FRYL
RAC1	NF1	0				NCK2
RAC1	NOTCH1	0				CCT4
RAC1	NOTCH2	0				CCT6B
RAC1	PIP5K1C	0				CCT8
RAC1	PLXNB2	0				PPP2CA
RAC1	PREX2	0				TCP1
RAC1	RAPGEF1	0				CDC42BPA
RAF1	CDK4	0				CDC42BPB
RAF1	KRAS	0				CLDN1
RAF1	MAP2K1	0				STOM
RAF1	CDKN2A	0				DNAJC10
RAF1	NF1	0				ZFP41
RAF1	TBXA2R	0				ZNF331
RAF1	TERT	0				HSF1
RAPGEF1	HRAS	0				NEFM
RB1	BRCA1	0				GAPDHS
RB1	E2F1	0				CCNC
RB1	FZR1	0				CDK19
RB1	HMGA2	0				CDK8
RB1	RAF1	0				MED23
RB1	TP53	0				MED6
RB1	XPA	0				FOS
RBBP5	KMT2C	0				PAX6
RBBP5	RB1	0				SPI1
RET	CERS2	0				ID2
RET	EPCAM	0				UHRF1
RET	NOTCH2	0				EHMT2
RET	NOTCH2NLA	0				ENPP6
RET	PLXNB2	0				NDUFA12
RTEL1	ERCC4	0				NDUFA2
SETD2	TP53	0				NDUFA6
SH3PXD2A	NF1	0				NDUFA8
SLK	MAP2K1	0				NDUFA9
SMARCA4	BRCA1	0				NDUFB11
SMARCA4	CTNNB1	0				NDUFB5
SMARCA4	NF1	0				NDUFS3
SMARCA4	RB1	0				NDUFS6
SMARCA4	TERT	0				NDUFS7
SMARCA4	TP53	0				YIPF3
SOX6	HMG20B	0				SPG7
SOX6	MECOM	0				P4HA3
SOX6	NFIC	0				CST2
STN1	ORC2	0				PRPF31
TAP1	B2M	0				HTR3A
TAP1	PSMB9	0				CMTR1
TAP2	B2M	0				ACTBL2
TAP2	PSMB9	0				PCDHA4
TAP2	TAP1	0				CCDC9
TBXA2R	GNA11	0				MRAS
TBXA2R	GNAI2	0				SNIP1
TERF2IP	BAP1	0				PPP3CA
TERF2IP	BRCA2	0				PPP3R1
TERF2IP	CACTIN	0				HNRNPLL
TERF2IP	ERCC4	0				BHLHE40
TERF2IP	ERCC5	0				SH3KBP1
TERF2IP	GMEB2	0
TERF2IP	MLH1	0
TERF2IP	MSH2	0
TERF2IP	NCOA6	0
TERF2IP	ORC2	0
TERF2IP	PARP1	0
TERF2IP	POT1	0
TERF2IP	RB1	0
TERF2IP	SETD2	0
TERF2IP	SMARCA4	0
TERF2IP	STN1	0
TERT	ACD	0
TERT	POT1	0
TMEM216	CDKAL1	0
TMEM216	CERS2	0
TP53	BRCA1	0
TP53	CHMP4B	0
TP53	DDX3X	0
TP53	E2F1	0
TP53	EIF2S2	0
TP53	ERCC2	0
TP53	ERCC3	0
TP53	HERC2	0
TP53	ITCH	0
TP53	KMT2C	0
TP53	MPHOSPH6	0
TP53	MSH6	0
TP53	NCOA6	0
TP53	PARP1	0
TP53	PIP5K1C	0
TP53	PMS2	0
TP53	RBBP5	0
TP53	RPS27	0
TP53	WDR12	0
TP53INP2	MAP1LC3A	0
TP63	B2M	0
TP63	CTNNB1	0
TP63	TP53	0
TRRAP	E2F1	0
TRRAP	TP53	0
UCK1	ATM	0
XPA	ERCC1	0
XPA	ERCC2	0
XPA	ERCC4	0
XPA	HERC2	0
XPA	NRAS	0
ZFP90	MLH1	0
ACD	ACTB	1
ACD	FBXW7	1
ACD	TERF1	1
ACD	YWHAE	1
ADAM15	FYN	1
ADAM15	GRB2	1
ADAM15	NCK1	1
ADAM15	SRC	1
ADGRV1	IFNE	1
ADGRV1	NXPH2	1
ADGRV1	PDGFB	1
ADGRV1	PSG8	1
ADGRV1	SCGB1D1	1
ADGRV1	ST8SIA4	1
AHCY	SUMO1	1
AHCY	TERF1	1
AKT3	HSP90AA1	1
AKT3	HSP90AA4P	1
AKT3	HSP90AB3P	1
APBA3	APP	1
APBA3	HIF1AN	1
ARHGEF12	GIPC1	1
ARHGEF12	VAPB	1
ATM	BMI1	1
ATM	BSG	1
ATM	MAP3K7	1
ATM	OPRM1	1
ATM	STK11	1
ATM	TERF1	1
ATM	WRN	1
B2M	CD1E	1
B2M	UBE2I	1
BACH2	PATZ1	1
BAP1	AHCYL2	1
BAP1	FOXK1	1
BAP1	GOPC	1
BAP1	OGT	1
BAP1	PSME3	1
BAP1	STK11	1
BAP1	YWHAZ	1
BRAF	HSP90AA1	1
BRAF	IQGAP1	1
BRAF	RAP1A	1
BRAF	SFN	1
BRAF	STK11	1
BRAF	YWHAB	1
BRAF	YWHAE	1
BRAF	YWHAG	1
BRAF	YWHAH	1
BRAF	YWHAQ	1
BRAF	YWHAZ	1
BRCA1	EWSR1	1
BRCA1	HSP90AA1	1
BRCA1	HSPD1	1
BRCA1	IFI16	1
BRCA1	MED1	1
BRCA1	MED17	1
BRCA1	MED21	1
BRCA1	MED24	1
BRCA1	NPM1	1
BRCA1	PLK1	1
BRCA1	RELA	1
BRCA1	SUMO1	1
BRCA1	SUMO2	1
BRCA1	TERF1	1
BRCA1	UBA1	1
BRCA1	UBE2I	1
BRCA1	UBE2K	1
BRCA1	WRN	1
BRCA1	YWHAZ	1
BRCA2	PLEC	1
BRCA2	PLK1	1
BRCA2	USP11	1
BRD2	PIP4K2A	1
CASP10	XIAP	1
CASP8	SRC	1
CASP8	TRAF6	1
CASP8	XIAP	1
CCDC28A	MYOG	1
CDH1	FYN	1
CDH1	GSK3B	1
CDH1	HSP90AA1	1
CDH1	HSPD1	1
CDH1	IQGAP1	1
CDH1	SRC	1
CDH3	PCDHGB1	1
CDK4	CDK13	1
CDK4	FGFR4	1
CDK4	HOOK1	1
CDK4	HSP90AA1	1
CDK4	HSP90AB3P	1
CDK4	STK11	1
CDKN2A	FGFR4	1
CDKN2A	NPM1	1
CDKN2A	PSME3	1
CDKN2A	STK11	1
CDKN2A	UBE2I	1
CERS2	ATP5F1B	1
CERS2	ATP5PB	1
CERS2	ATP6V0C	1
CERS2	HSP90AA1	1
CERS2	LPAR1	1
CERS2	POMK	1
CERS2	VIPR2	1
CFB	DDX19B	1
CHMP4B	APP	1
CHMP4B	HTT	1
CHMP4B	UBE2I	1
CLK1	CLASRP	1
CLK1	YWHAG	1
COL9A2	HAP1	1
CTNNB1	ANK2	1
CTNNB1	BTRC	1
CTNNB1	CAV1	1
CTNNB1	CBL	1
CTNNB1	CDH5	1
CTNNB1	FBXW11	1
CTNNB1	FYN	1
CTNNB1	GSK3A	1
CTNNB1	GSK3B	1
CTNNB1	HSP90AA1	1
CTNNB1	HTT	1
CTNNB1	IQGAP1	1
CTNNB1	LEF1	1
CTNNB1	PLK1	1
CTNNB1	PTPRJ	1
CTNNB1	PTPRK	1
CTNNB1	RELA	1
CTNNB1	SERBP1	1
CTNNB1	SFN	1
CTNNB1	SRC	1
CTNNB1	TCF3	1
CTNNB1	TCF4	1
CTNNB1	TJP1	1
CTNNB1	YWHAZ	1
DDB2	CCT2	1
DDB2	CCT3	1
DDB2	CCT5	1
DDB2	CCT6A	1
DDB2	CCT7	1
DDB2	SUMO1	1
DDB2	SUMO2	1
DDX3X	IKBKE	1
DDX3X	IMPDH1	1
DDX3X	NPM1	1
DDX3X	SUMO2	1
DDX3X	TRAF6	1
DDX3X	YWHAZ	1
DMTN	ACTB	1
DMTN	YWHAB	1
DMTN	YWHAE	1
DMTN	YWHAG	1
DMTN	YWHAH	1
DMTN	YWHAZ	1
DOHH	IDE	1
DSTYK	ATP5PB	1
DSTYK	BSG	1
DSTYK	CD79B	1
DSTYK	CDK13	1
DSTYK	CEP170	1
DSTYK	GRPR	1
DSTYK	IKBKE	1
DSTYK	PSMB1	1
DSTYK	PSMB3	1
DSTYK	RPS9	1
DSTYK	UBE2K	1
DTNB	KIF5A	1
DTNB	KIF5B	1
DTNB	RHPN1	1
DTNB	SNTB2	1
E2F1	MAGEA11	1
E2F1	NDN	1
E2F1	XIAP	1
E2F1	YWHAQ	1
EIF2S2	NCK1	1
EMG1	IFI16	1
EMG1	SERBP1	1
ERBB4	GRB2	1
ERBB4	HSP90AA1	1
ERBB4	NCK1	1
ERBB4	NRG1	1
ERBB4	PTPN11	1
ERBB4	PTPN6	1
ERBB4	RASA1	1
ERBB4	SHC1	1
ERBB4	SYK	1
ERCC3	UBXN7	1
ERCC4	PLK1	1
ERCC4	SUMO2	1
FAT4	DDX39A	1
FAT4	IFNE	1
FAT4	NXPH2	1
FAT4	PCDHGB1	1
FAT4	PSG8	1
FZR1	BTRC	1
FZR1	CCT2	1
FZR1	CCT7	1
FZR1	CKAP2	1
FZR1	FGFR4	1
FZR1	PLK1	1
FZR1	SIRT2	1
FZR1	STK11	1
GGT7	ILK	1
GGT7	LSR	1
GGT7	MALL	1
GGT7	MPZL1	1
GNAI2	CCDC88A	1
GPR37	PPP2R5D	1
GRIN2A	APP	1
GRIN2A	FYN	1
GRIN2A	PATJ	1
GRIN2A	SRC	1
GSS	TERF1	1
HAL	DDX19B	1
HELZ2	APOBEC3D	1
HELZ2	BMI1	1
HELZ2	CACNG5	1
HELZ2	LGALS3BP	1
HELZ2	PPARA	1
HERC2	CCDC88A	1
HERC2	CEP170	1
HERC2	HOOK1	1
HERC2	LGALS3BP	1
HERC2	SUMO1	1
HERC2	ZBTB5	1
HMG20B	SUMO2	1
HMGA2	NPM1	1
HMGA2	PIAS3	1
HMGA2	RELA	1
HRAS	BSG	1
HRAS	GRB2	1
HRAS	ITGB1	1
HRAS	LGALS1	1
HRAS	LSR	1
HRAS	LZTR1	1
HRAS	MARK2	1
HRAS	MARK3	1
HRAS	MPZL1	1
HRAS	PPFIBP1	1
HRAS	PTPRJ	1
HRAS	RASA1	1
HRAS	RICTOR	1
HRAS	SNX3	1
HRAS	SRC	1
ITCH	CBL	1
ITCH	HGS	1
ITCH	SFN	1
ITCH	TAX1BP1	1
ITCH	TMEM92	1
ITGA4	ITGB1	1
ITGA4	LGALS1	1
ITGA4	PTPRK	1
ITGA4	ST8SIA4	1
ITGA4	YWHAZ	1
KDR	ANXA5	1
KDR	APP	1
KDR	BTRC	1
KDR	CAV1	1
KDR	CBL	1
KDR	CDH5	1
KDR	FBXW11	1
KDR	FYN	1
KDR	GRB2	1
KDR	HSP90AA1	1
KDR	IQGAP1	1
KDR	ITGB1	1
KDR	LGALS1	1
KDR	NCK1	1
KDR	PLCG1	1
KDR	PTPN11	1
KDR	PTPN6	1
KDR	PTPRJ	1
KDR	RASA1	1
KDR	SH2D2A	1
KDR	SHB	1
KDR	SHC1	1
KDR	SHC2	1
KDR	SRC	1
KIAA0930	ATG7	1
KIAA0930	FRYL	1
KIAA0930	SFN	1
KIAA0930	SIRT2	1
KIAA0930	USP11	1
KIAA0930	WRN	1
KIAA0930	YWHAB	1
KIAA0930	YWHAE	1
KIAA0930	YWHAG	1
KIAA0930	YWHAH	1
KIAA0930	YWHAQ	1
KIAA0930	YWHAZ	1
KIT	CBL	1
KIT	FYN	1
KIT	GRB2	1
KIT	NCK1	1
KIT	NCK2	1
KIT	PLCG1	1
KIT	PTPN11	1
KIT	PTPN6	1
KIT	RASA1	1
KIT	SH2D2A	1
KIT	SHB	1
KIT	SHC1	1
KIT	SHC2	1
KIT	SRC	1
KIT	SYK	1
KLHDC8A	CCT2	1
KLHDC8A	CCT3	1
KLHDC8A	CCT4	1
KLHDC8A	CCT5	1
KLHDC8A	CCT6A	1
KLHDC8A	CCT6B	1
KLHDC8A	CCT7	1
KLHDC8A	CCT8	1
KLHDC8A	PPP2CA	1
KLHDC8A	PSME3	1
KLHDC8A	TCP1	1
KRAS	APP	1
KRAS	BSG	1
KRAS	CCDC88A	1
KRAS	CDC42BPA	1
KRAS	CDC42BPB	1
KRAS	CLDN1	1
KRAS	HSPD1	1
KRAS	ITGB1	1
KRAS	LSR	1
KRAS	LZTR1	1
KRAS	MARK2	1
KRAS	MARK3	1
KRAS	MPZL1	1
KRAS	PLK1	1
KRAS	PPFIBP1	1
KRAS	PTPRJ	1
KRAS	RICTOR	1
KRAS	SHB	1
KRAS	SNX3	1
KRAS	SRC	1
KRAS	STOM	1
KRAS	VAPB	1
KRAS	YWHAE	1
KRAS	YWHAZ	1
LRP1B	APP	1
LRP1B	DNAJC10	1
LRP1B	PTPRK	1
LRP1B	SCGB1D1	1
LRP1B	ZFP41	1
LRP1B	ZNF331	1
LURAP1L	CDC42BPA	1
LURAP1L	CDC42BPB	1
LURAP1L	HSF1	1
LURAP1L	NEFM	1
LURAP1L	SNTB2	1
MAFF	GAPDHS	1
MAFF	SUMO2	1
MAP1LC3A	ANK2	1
MAP1LC3A	APP	1
MAP1LC3A	ATG7	1
MAP1LC3A	SERBP1	1
MAP2K1	BTRC	1
MAP2K1	IQGAP1	1
MAP2K1	YWHAB	1
MAP2K1	YWHAE	1
MAP2K1	YWHAG	1
MAP2K1	YWHAH	1
MAP2K1	YWHAQ	1
MAP2K1	YWHAZ	1
MATK	EWSR1	1
MATK	SRC	1
MED13L	CCNC	1
MED13L	CDK19	1
MED13L	CDK8	1
MED13L	FBXW7	1
MED13L	MED1	1
MED13L	MED17	1
MED13L	MED21	1
MED13L	MED23	1
MED13L	MED24	1
MED13L	MED6	1
MITF	FOS	1
MITF	LEF1	1
MITF	PATZ1	1
MITF	PAX6	1
MITF	PIAS3	1
MITF	SPI1	1
MITF	SUMO1	1
MITF	SUMO2	1
MITF	UBE2I	1
MITF	YWHAB	1
MITF	YWHAG	1
MITF	YWHAH	1
MLH1	MYOG	1
MRPS31	CDK19	1
MRPS31	PDGFB	1
MRPS31	ZNF331	1
MSC	EWSR1	1
MSC	ID2	1
MSC	TCF3	1
MSC	TCF4	1
MSH2	FGFR4	1
MSH2	SUMO2	1
MSH2	UHRF1	1
MSH6	FBXW7	1
MSH6	SUMO2	1
MSR1	ATP6V0C	1
MSR1	MALL	1
MX2	EHMT2	1
NCOA6	ACTB	1
NCOA6	FOS	1
NCOA6	HSF1	1
NCOA6	MED23	1
NCOA6	RELA	1
NCOA6	SRC	1
NDUFB3	ENPP6	1
NDUFB3	NDUFA12	1
NDUFB3	NDUFA2	1
NDUFB3	NDUFA6	1
NDUFB3	NDUFA8	1
NDUFB3	NDUFA9	1
NDUFB3	NDUFB11	1
NDUFB3	NDUFB5	1
NDUFB3	NDUFS3	1
NDUFB3	NDUFS6	1
NDUFB3	NDUFS7	1
NDUFB3	OPRM1	1
NDUFB3	VAPB	1
NDUFB3	YIPF3	1
NDUFB9	ATP5F1B	1
NDUFB9	ATP5PB	1
NDUFB9	ENPP6	1
NDUFB9	HAP1	1
NDUFB9	HTT	1
NDUFB9	MAGEA11	1
NDUFB9	NDUFA12	1
NDUFB9	NDUFA2	1
NDUFB9	NDUFA6	1
NDUFB9	NDUFA8	1
NDUFB9	NDUFA9	1
NDUFB9	NDUFB11	1
NDUFB9	NDUFB5	1
NDUFB9	NDUFS3	1
NDUFB9	NDUFS6	1
NDUFB9	NDUFS7	1
NDUFB9	RHPN1	1
NDUFB9	SPG7	1
NF1	APP	1
NF1	CD79B	1
NF1	MYOG	1
NF1	P4HA3	1
NF1	YWHAB	1
NF1	YWHAH	1
NFIC	RELA	1
NIF3L1	MAGEA11	1
NIF3L1	YWHAQ	1
NOTCH1	APP	1
NOTCH1	CBL	1
NOTCH1	FBXW7	1
NOTCH1	FRYL	1
NOTCH1	GSK3B	1
NOTCH1	LEF1	1
NOTCH1	RELA	1
NOTCH1	XIAP	1
NOTCH2	GSK3B	1
NOTCH2	ZFP41	1
NOTCH2NLA	CST2	1
NOTCH2NLA	PRPF31	1
NOTCH2NLA	SPG7	1
NPM2	GOPC	1
NPM2	NPM1	1
NRAS	BSG	1
NRAS	CDC42BPA	1
NRAS	ITGB1	1
NRAS	LSR	1
NRAS	LZTR1	1
NRAS	MARK2	1
NRAS	MARK3	1
NRAS	MPZL1	1
NRAS	PPFIBP1	1
NRAS	RASA1	1
NRAS	RICTOR	1
NRAS	SRC	1
NUAK2	AHCYL2	1
NUAK2	BTRC	1
NUAK2	FBXW11	1
NUAK2	HSP90AA1	1
NUAK2	HSP90AB3P	1
NUAK2	LZTR1	1
NUAK2	MARK3	1
NUAK2	UBXN7	1
OCA2	HTR3A	1
ORC2	SIRT2	1
PARP1	BMI1	1
PARP1	CDK8	1
PARP1	CMTR1	1
PARP1	MED6	1
PARP1	NPM1	1
PARP1	RELA	1
PARP1	SUMO1	1
PARP1	SUMO2	1
PARP1	UBE2I	1
PARP1	UHRF1	1
PARP1	USP11	1
PARP1	WRN	1
PIGU	LPAR1	1
PIP5K1C	IQGAP1	1
PLA2G6	HIF1AN	1
PLXNB2	ST8SIA4	1
POLH	ACTB	1
POLH	ACTBL2	1
POMT1	CD1E	1
POMT1	HTR3A	1
POMT1	NRG1	1
POMT1	PCDHA4	1
POMT1	TMEM92	1
POT1	ACTB	1
POT1	CCDC9	1
POT1	DDX19B	1
POT1	TERF1	1
POT1	YWHAE	1
POT1	YWHAG	1
PPARGC1B	DNAJC10	1
PPARGC1B	PPARA	1
PPIAL4G	ACTB	1
PPIAL4G	ACTBL2	1
PPIL3	SNX3	1
PPP6C	CCT2	1
PPP6C	CCT3	1
PPP6C	CCT5	1
PPP6C	CCT6A	1
PPP6C	MAP3K7	1
PPP6C	PLK1	1
PPP6C	TCP1	1
PRRC2B	EHMT2	1
PSMB8	CCT2	1
PSMB8	PSMB1	1
PSMB8	PSMB3	1
PSMB9	PSMB1	1
PSMB9	PSMB3	1
PSMB9	PSME3	1
PSMB9	SRC	1
PTEN	BMI1	1
PTEN	CAV1	1
PTEN	IDE	1
PTEN	STK11	1
PTEN	UBA1	1
PTEN	UBE2I	1
PTEN	XIAP	1
PTPRB	CDH5	1
RAC1	ACTB	1
RAC1	CAV1	1
RAC1	GRB2	1
RAC1	IQGAP1	1
RAC1	LGALS1	1
RAC1	PLCG1	1
RAC1	STOM	1
RAC1	XIAP	1
RAF1	CCT3	1
RAF1	CCT8	1
RAF1	FGFR4	1
RAF1	FYN	1
RAF1	HSP90AA1	1
RAF1	HSPD1	1
RAF1	ILK	1
RAF1	LZTR1	1
RAF1	MRAS	1
RAF1	PPP2CA	1
RAF1	RAP1A	1
RAF1	SFN	1
RAF1	SRC	1
RAF1	XIAP	1
RAF1	YWHAB	1
RAF1	YWHAE	1
RAF1	YWHAG	1
RAF1	YWHAH	1
RAF1	YWHAQ	1
RAF1	YWHAZ	1
RALY	APOBEC3D	1
RALY	BMI1	1
RALY	PSME3	1
RALY	SNIP1	1
RALY	SPG7	1
RAPGEF1	CBL	1
RAPGEF1	GRB2	1
RAPGEF1	SHC1	1
RAPGEF5	ANK2	1
RAPGEF5	CCDC88A	1
RAPGEF5	HSP90AA4P	1
RAPGEF5	MRAS	1
RAPGEF5	PLEC	1
RAPGEF5	PPFIBP1	1
RAPGEF5	PPP2R5D	1
RAPGEF5	RAP1A	1
RAPGEF5	RICTOR	1
RB1	CCNC	1
RB1	CDK13	1
RB1	GRB2	1
RB1	ID2	1
RB1	MED23	1
RB1	NEFM	1
RB1	NPM1	1
RB1	PAX6	1
RB1	SPI1	1
RBBP5	OGT	1
RCAN2	CST2	1
RCAN2	GSK3A	1
RCAN2	PPP3CA	1
RCAN2	PPP3R1	1
REEP4	LPAR1	1
REEP4	POMK	1
REEP4	TAX1BP1	1
REEP4	VIPR2	1
REEP4	YIPF3	1
REEP4	YWHAB	1
REEP4	YWHAG	1
REEP4	YWHAH	1
REEP4	YWHAQ	1
REEP4	YWHAZ	1
RET	CBL	1
RET	GRB2	1
RET	PLCG1	1
RET	SHC1	1
RET	SRC	1
ROS1	FGFR4	1
ROS1	PTPN6	1
RPS27	PPP2R5D	1
RPS27	PSME3	1
RPS27	RPS9	1
RPS27	SRC	1
RTEL1	PSME3	1
SETD2	HNRNPLL	1
SETD2	HTT	1
SH3PXD2A	SRC	1
SH3PXD2A	YWHAB	1
SH3PXD2A	YWHAG	1
SH3PXD2A	YWHAH	1
SH3PXD2A	YWHAQ	1
SH3PXD2A	YWHAZ	1
SIRPB1	SYK	1
SLC45A2	GAPDHS	1
SMARCA4	ACTB	1
SMARCA4	FBXW7	1
SMARCA4	HSF1	1
SMARCA4	MED17	1
SMARCA4	PAX6	1
SMARCA4	STK11	1
SMARCA4	SUMO2	1
SMPD3	CAV1	1
SMPD3	PPP3CA	1
SMPD3	PPP3R1	1
SMPD3	STOM	1
SOX6	SUMO2	1
SOX6	UBE2I	1
STK19	BHLHE40	1
STK19	IMPDH1	1
STN1	CACNG5	1
STRADB	CCT2	1
STRADB	CCT3	1
STRADB	CCT6B	1
STRADB	CCT7	1
STRADB	MAP3K7	1
STRADB	PIP4K2A	1
STRADB	STK11	1
STRADB	TCP1	1
STRADB	TRAF6	1
STRADB	XIAP	1
TAP1	GRPR	1
TAP2	HTR3A	1
TBXA2R	PSME3	1
TBXA2R	YWHAZ	1
TERF2IP	ANXA5	1
TERF2IP	DDX39A	1
TERF2IP	OGT	1
TERF2IP	SUMO2	1
TERF2IP	TERF1	1
TERT	FGFR4	1
TERT	HSP90AA1	1
TERT	RELA	1
TERT	STK11	1
TERT	YWHAQ	1
TJP3	CLDN1	1
TJP3	PATJ	1
TJP3	TJP1	1
TMCC2	ACTB	1
TMCC2	ACTBL2	1
TMCC2	APP	1
TMCC2	CMTR1	1
TMCC2	HGS	1
TMCC2	HNRNPLL	1
TMCC2	HSPD1	1
TMCC2	MARK2	1
TMCC2	MARK3	1
TMCC2	PRPF31	1
TMCC2	UBA1	1
TMCC2	UHRF1	1
TMEM184B	CCDC9	1
TMEM184B	CLASRP	1
TMEM184B	SNIP1	1
TP53	ACTB	1
TP53	ATG7	1
TP53	BHLHE40	1
TP53	BMI1	1
TP53	BTRC	1
TP53	CCT2	1
TP53	CCT3	1
TP53	CCT4	1
TP53	CCT5	1
TP53	CCT6A	1
TP53	CCT7	1
TP53	CCT8	1
TP53	FBXW7	1
TP53	FGFR4	1
TP53	GSK3B	1
TP53	HSP90AA1	1
TP53	HTT	1
TP53	IFI16	1
TP53	MED1	1
TP53	MED17	1
TP53	NDN	1
TP53	NPM1	1
TP53	PATZ1	1
TP53	PCDHA4	1
TP53	PLK1	1
TP53	PPP2CA	1
TP53	PSME3	1
TP53	RELA	1
TP53	SFN	1
TP53	STK11	1
TP53	SUMO1	1
TP53	SUMO2	1
TP53	TCF4	1
TP53	TCP1	1
TP53	UBA1	1
TP53	UBE2I	1
TP53	UBE2K	1
TP53	USP11	1
TP53	WRN	1
TP53	YWHAE	1
TP53	YWHAG	1
TP53	YWHAZ	1
TP63	BTRC	1
TP63	FOXK1	1
TP63	SH3KBP1	1
TP63	UBE2I	1
TRAK2	CKAP2	1
TRAK2	FOXK1	1
TRAK2	GSK3A	1
TRAK2	GSK3B	1
TRAK2	HOOK1	1
TRAK2	KIF5A	1
TRAK2	KIF5B	1
TRAK2	OGT	1
TRAK2	PLK1	1
TRRAP	CACNG5	1
TRRAP	CDK8	1
TRRAP	MED1	1
TRRAP	SUMO2	1
TYRP1	GIPC1	1
WDR12	IFI16	1
ZBTB7B	NCK2	1
ZBTB7B	NDN	1
ZBTB7B	P4HA3	1
ZBTB7B	RELA	1
ZBTB7B	SH3KBP1	1
ZBTB7B	ZBTB5	1

## Sheet: Table -S8
fastGreedyCluster	name
1	ACD
1	POT1
1	STN1
1	TERF2IP
1	AHCY
1	MC1R
1	RPS27
1	ARID2
1	SMARCA4
1	ATM
1	BRCA1
1	BRCA2
1	E2F1
1	PARP1
1	TP53
1	XPA
1	BAP1
1	CASP8
1	CDKN2A
1	TERT
1	ERCC1
1	ERCC4
1	MSH2
1	MSH6
1	NFIC
1	PMS2
1	RBBP5
1	TRRAP
1	DCST2
1	POLH
1	BRD2
1	CACTIN
1	ERCC2
1	ERCC3
1	RB1
1	CDK4
1	CNTN2
1	KMT2D
1	PTEN
1	SOX6
1	DCST1
1	FZR1
1	ERCC5
1	EIF2S2
1	MPHOSPH6
1	HMG20B
1	HMGA2
1	HR
1	KMT2C
1	LRRC31
1	CLPTM1L
1	MECOM
1	MLH1
1	DYNLRB1
1	KNSTRN
1	MYH7B
1	NCOA6
1	ORC2
1	RTEL1
1	GMEB2
1	UCK1
1	ZFP90
1	ACTB
1	FBXW7
1	TERF1
1	SUMO1
1	BMI1
1	STK11
1	WRN
1	UBE2I
1	GOPC
1	OGT
1	PSME3
1	MED1
1	MED17
1	MED21
1	MED24
1	NPM1
1	PLK1
1	RELA
1	SUMO2
1	UBA1
1	UBE2K
1	USP11
1	CDK13
1	FGFR4
1	NDN
1	SIRT2
1	GSS
1	HSF1
1	MED13L
1	CCNC
1	CDK8
1	MED23
1	MED6
1	PAX6
1	UHRF1
1	NPM2
2	SH3PXD2A
2	PLXNB2
2	GNA11
2	NOTCH1
2	BRAF
2	GNAI2
2	KRAS
2	MAP2K1
2	RAF1
2	PPP6C
2	CHMP4B
2	CASP10
2	CFLAR
2	CDH1
2	BZW1
2	DDX3X
2	FAM126B
2	FMN1
2	GPRC5A
2	IDH1
2	NOTCH2
2	PIP5K1C
2	SLK
2	HRAS
2	ITCH
2	NF1
2	RAC1
2	TBXA2R
2	ATP11A
2	NRAS
2	ITGA4
2	MCF2L
2	MYNN
2	ZNF341
2	CYP1B1
2	PREX2
2	YWHAE
2	SRC
2	ST8SIA4
2	APP
2	BSG
2	YWHAZ
2	IQGAP1
2	RAP1A
2	SFN
2	YWHAB
2	YWHAG
2	YWHAH
2	YWHAQ
2	HSPD1
2	PLEC
2	XIAP
2	GSK3B
2	DMTN
2	CD79B
2	GGT7
2	ILK
2	LSR
2	MALL
2	MPZL1
2	CCDC88A
2	ITGB1
2	LGALS1
2	LZTR1
2	MARK2
2	MARK3
2	PPFIBP1
2	RICTOR
2	SNX3
2	KIAA0930
2	FRYL
2	CDC42BPA
2	STOM
2	PPIL3
2	MRAS
2	RAPGEF5
3	RALY
3	CDH3
3	CLK1
3	MRPS31
3	PPARGC1B
3	ADGRV1
3	IFNE
3	NXPH2
3	PDGFB
3	PSG8
3	SCGB1D1
3	PCDHGB1
3	CLASRP
3	PTPRK
3	FAT4
3	DDX39A
3	HELZ2
3	APOBEC3D
3	CACNG5
3	LGALS3BP
3	PPARA
3	LRP1B
3	DNAJC10
3	ZFP41
3	ZNF331
3	CDK19
3	SPG7
3	CCDC9
3	SNIP1
3	TMEM184B
4	HAL
4	CFB
4	DDX19B
5	NOTCH2NLA
5	NIF3L1
5	PCED1B
5	SETD2
5	HTT
5	GSK3A
5	MAGEA11
5	HGS
5	CST2
5	PRPF31
5	CMTR1
5	ACTBL2
5	PPIAL4G
5	RCAN2
5	PPP3CA
5	PPP3R1
5	HNRNPLL
5	SMPD3
5	TMCC2
6	ADAM15
6	AKT3
6	CTNNB1
6	MATK
6	OXA1L
6	RET
6	ERBB4
6	PTPRT
6	EPCAM
6	KIT
6	PTPRB
6	RAPGEF1
6	FYN
6	GRB2
6	NCK1
6	HSP90AA1
6	HSP90AA4P
6	HSP90AB3P
6	AHCYL2
6	EWSR1
6	BTRC
6	CAV1
6	CBL
6	CDH5
6	FBXW11
6	PTPRJ
6	TCF3
6	TCF4
6	PTPN11
6	PTPN6
6	RASA1
6	SHC1
6	SYK
6	UBXN7
6	KDR
6	ANXA5
6	PLCG1
6	SH2D2A
6	SHB
6	SHC2
6	MSC
6	ID2
6	NUAK2
6	ROS1
6	SIRPB1
7	CCNQ
7	DDB2
7	GPR37
7	MAP3K7
7	PIP4K2A
7	TRAF6
7	CCT2
7	CCT3
7	CCT5
7	CCT6A
7	CCT7
7	PPP2R5D
7	KLHDC8A
7	CCT4
7	CCT6B
7	CCT8
7	PPP2CA
7	TCP1
7	STRADB
8	HERC2
8	TP63
8	C2CD6
8	B2M
8	GRIN2A
8	TAP2
8	DTNB
8	PSMB8
8	PSMB9
8	TAP1
8	CD1E
8	FOXK1
8	HOOK1
8	TJP1
8	IKBKE
8	DSTYK
8	CEP170
8	GRPR
8	PSMB1
8	PSMB3
8	RPS9
8	KIF5A
8	KIF5B
8	RHPN1
8	SNTB2
8	NRG1
8	CKAP2
8	PATJ
8	ZBTB5
8	TMEM92
8	NCK2
8	CDC42BPB
8	CLDN1
8	LURAP1L
8	NEFM
8	P4HA3
8	OCA2
8	HTR3A
8	POMT1
8	PCDHA4
8	TJP3
8	SH3KBP1
8	TRAK2
8	ZBTB7B
9	APBA3
9	HIF1AN
9	PLA2G6
10	ARHGEF12
10	GNAQ
10	CERS2
10	CDKAL1
10	PIGU
10	TMEM216
10	GIPC1
10	VAPB
10	OPRM1
10	ATP5F1B
10	ATP5PB
10	ATP6V0C
10	LPAR1
10	POMK
10	VIPR2
10	COL9A2
10	HAP1
10	TAX1BP1
10	MSR1
10	NDUFB3
10	ENPP6
10	NDUFA12
10	NDUFA2
10	NDUFA6
10	NDUFA8
10	NDUFA9
10	NDUFB11
10	NDUFB5
10	NDUFS3
10	NDUFS6
10	NDUFS7
10	YIPF3
10	NDUFB9
10	REEP4
10	TYRP1
11	MAP1LC3A
11	MTAP
11	WDR12
11	TP53INP2
11	IFI16
11	ANK2
11	SERBP1
11	EMG1
11	ATG7
12	BACH2
12	MAFF
12	PATZ1
12	LEF1
12	PIAS3
12	GAPDHS
12	MITF
12	FOS
12	SPI1
12	SLC45A2
13	IMPDH1
13	STK19
13	BHLHE40
14	CNOT9
14	PRRC2B
14	MX2
14	EHMT2
15	CCDC28A
15	MYOG
16	DOHH
16	IDE

## Sheet: Table -S9
Enrichment Cluster 1								Enrichment Cluster 2								Enrichment Cluster 5								Enrichment Cluster 11								Enrichment Cluster 12
term_name	Group	term_id	adjusted_p_value	term_size	query_size	intersection_size		term_name	Group	term_id	adjusted_p_value	term_size	query_size	intersection_size		term_name	Group	term_id	adjusted_p_value	term_size	query_size	intersection_size		term_name	Group	term_id	adjusted_p_value	term_size	query_size	intersection_size		term_name	Group	term_id	adjusted_p_value	term_size	query_size	intersection_size
regulation of cell cycle G1/S phase transition	cell division/cell cycle	GO:1902806	2.08425e-07	193	97	12		regulation of long-term neuronal synaptic plasticity	synaptic plasticity	GO:0048169	0.00260786	23	76	4		negative regulation of calcium ion import across plasma membrane	calcium signalling	GO:1905949	0.011059	5	18	2		cellular response to nitrogen starvation	response to nitrogen levels	GO:0006995	0.0105583	11	9	2		apoptotic process involved in blood vessel morphogenesis	apoptosis in development	GO:1902262	0.00246118	5	10	2
cell cycle G1/S phase transition	cell division/cell cycle	GO:0044843	4.92243e-07	260	97	13		regulation of synaptic plasticity	synaptic plasticity	GO:0048167	0.00170959	209	76	8		positive regulation of calcium ion transmembrane transporter activity	calcium signalling	GO:1901021	0.0124555	46	18	3		cellular response to nitrogen levels	response to nitrogen levels	GO:0043562	0.0105583	11	9	2		anatomical structure regression	apoptosis in development	GO:0060033	0.0333707	17	10	2
regulation of G1/S transition of mitotic cell cycle	cell division/cell cycle	GO:2000045	6.30816e-07	165	97	11		fibroblast migration	Adhesion/migration	GO:0010761	1.82771e-06	54	76	7		positive regulation of cation channel activity	calcium signalling	GO:2001259	0.0388694	67	18	3		autophagosome assembly	autophagy	GO:0000045	0.0134561	110	9	3		regulation of osteoclast differentiation	differentiation	GO:0045670	0.00481129	69	10	3
G1/S transition of mitotic cell cycle	cell division/cell cycle	GO:0000082	1.57646e-06	230	97	12		regulation of cell-substrate adhesion	Adhesion/migration	GO:0010810	1.0822e-05	216	76	10		calcium-mediated signaling	calcium signalling	GO:0019722	0.0405552	208	18	4		autophagosome organization	autophagy	GO:1905037	0.0161945	117	9	3		osteoclast differentiation	differentiation	GO:0030316	0.0165772	104	10	3
meiotic cell cycle process	cell division/cell cycle	GO:1903046	8.56046e-06	211	97	11		cell-matrix adhesion	Adhesion/migration	GO:0007160	2.73419e-05	238	76	10		ribonucleoprotein complex localization	ribonucleoprotein	GO:0071166	0.0232004	7	18	2										regulation of myeloid leukocyte differentiation	differentiation	GO:0002761	0.000256091	121	10	4
regulation of cell cycle G2/M phase transition	cell division/cell cycle	GO:1902749	0.000105648	111	97	8		regulation of cell-matrix adhesion	Adhesion/migration	GO:0001952	0.000537846	121	76	7																		regulation of myeloid cell differentiation	differentiation	GO:0045637	2.8074e-05	211	10	5
meiotic cell cycle	cell division/cell cycle	GO:0051321	0.000189761	285	97	11		actomyosin structure organization	Adhesion/migration	GO:0031032	0.00127319	201	76	8																		myeloid leukocyte differentiation	differentiation	GO:0002573	3.87164e-05	225	10	5
meiotic nuclear division	cell division/cell cycle	GO:0140013	0.000602935	192	97	9		epithelial cell development	Adhesion/migration	GO:0002064	0.00219056	216	76	8																		regulation of leukocyte differentiation		GO:1902105	0.000213787	317	10	5
meiosis I cell cycle process	cell division/cell cycle	GO:0061982	0.000606401	139	97	8		cell-substrate junction assembly	Adhesion/migration	GO:0007044	0.00255472	96	76	6																		regulation of hemopoiesis		GO:1903706	0.000783625	412	10	5
negative regulation of cell cycle phase transition	cell division/cell cycle	GO:1901988	0.000762648	259	97	10		cell-substrate junction organization	Adhesion/migration	GO:0150115	0.00386268	103	76	6																		myeloid cell differentiation		GO:0030099	0.000851649	419	10	5
cell cycle G2/M phase transition	cell division/cell cycle	GO:0044839	0.00169284	159	97	8		substrate adhesion-dependent cell spreading	Adhesion/migration	GO:0034446	0.00597933	111	76	6																		leukocyte differentiation		GO:0002521	0.000131806	610	10	6
G0 to G1 transition	cell division/cell cycle	GO:0045023	0.0022359	39	97	5		regulation of focal adhesion assembly	Adhesion/migration	GO:0051893	0.00683785	64	76	5																		regulation of cell development		GO:0060284	0.0249088	835	10	5
cell cycle checkpoint signaling	cell division/cell cycle	GO:0000075	0.00725067	193	97	8		regulation of cell-substrate junction assembly	Adhesion/migration	GO:0090109	0.00683785	64	76	5																		hemopoiesis		GO:0030097	0.00172707	944	10	6
mitotic DNA integrity checkpoint signaling	cell division/cell cycle	GO:0044774	0.00819	89	97	6		actin cytoskeleton reorganization	Adhesion/migration	GO:0031532	0.00734644	115	76	6																		negative regulation of transcription by RNA polymerase II		GO:0000122	5.37065e-05	967	10	7
regulation of mitotic metaphase/anaphase transition	cell division/cell cycle	GO:0030071	0.00932532	91	97	6		regulation of cell-substrate junction organization	Adhesion/migration	GO:0150116	0.00993884	69	76	5																		negative regulation of DNA-templated transcription		GO:0045892	0.000448588	1317	10	7
regulation of metaphase/anaphase transition of cell cycle	cell division/cell cycle	GO:1902099	0.0112656	94	97	6		positive regulation of response to wounding	Adhesion/migration	GO:1903036	0.0114499	71	76	5																		negative regulation of nucleic acid-templated transcription		GO:1903507	0.000453271	1319	10	7
metaphase/anaphase transition of mitotic cell cycle	cell division/cell cycle	GO:0007091	0.0112656	94	97	6		positive regulation of cell-substrate adhesion	Adhesion/migration	GO:0010811	0.0124636	126	76	6																		negative regulation of RNA biosynthetic process		GO:1902679	0.000487225	1333	10	7
metaphase/anaphase transition of cell cycle	cell division/cell cycle	GO:0044784	0.0135219	97	97	6		negative regulation of cell adhesion	Adhesion/migration	GO:0007162	0.0179333	287	76	8																		regulation of multicellular organismal development		GO:2000026	0.0175927	1407	10	6
regulation of G2/M transition of mitotic cell cycle	cell division/cell cycle	GO:0010389	0.0152204	99	97	6		regulation of fibroblast migration	Adhesion/migration	GO:0010762	0.0231892	39	76	4																		negative regulation of RNA metabolic process		GO:0051253	0.000837559	1443	10	7
regulation of sister chromatid segregation	cell division/cell cycle	GO:0033045	0.0213815	105	97	6		regulation of cell junction assembly	Adhesion/migration	GO:1901888	0.0241075	214	76	7																		negative regulation of macromolecule biosynthetic process		GO:0010558	0.00134597	1547	10	7
negative regulation of mitotic cell cycle	cell division/cell cycle	GO:0045930	0.0271363	231	97	8		endothelial cell migration	Adhesion/migration	GO:0043542	0.0263844	217	76	7																		negative regulation of nucleobase-containing compound metabolic process		GO:0045934	0.00141248	1558	10	7
chromosome localization to nuclear envelope involved in homologous chromosome segregation	cell division/cell cycle	GO:0090220	0.0359734	11	97	3		focal adhesion assembly	Adhesion/migration	GO:0048041	0.0293677	86	76	5																		regulation of cell differentiation		GO:0045595	0.032816	1568	10	6
negative regulation of mitotic cell cycle phase transition	cell division/cell cycle	GO:1901991	0.0484466	181	97	7		positive regulation of substrate adhesion-dependent cell spreading	Adhesion/migration	GO:1900026	0.0377546	44	76	4																		negative regulation of cellular biosynthetic process		GO:0031327	0.00159449	1586	10	7
cellular senescence	cellular senescence	GO:0090398	6.90931e-08	99	97	10		lamellipodium organization	Adhesion/migration	GO:0097581	0.0407789	92	76	5																		negative regulation of biosynthetic process		GO:0009890	0.00196913	1636	10	7
replicative senescence	cellular senescence	GO:0090399	1.47823e-07	16	97	6		regulation of cysteine-type endopeptidase activity involved in apoptotic process	apoptosis	GO:0043281	0.00137217	203	76	8																		negative regulation of cellular metabolic process		GO:0031324	0.0142965	2194	10	7
negative regulation of cellular senescence	cellular senescence	GO:2000773	0.0117148	25	97	4		negative regulation of extrinsic apoptotic signaling pathway via death domain receptors	apoptosis	GO:1902042	0.00688125	29	76	4																		negative regulation of nitrogen compound metabolic process		GO:0051172	0.0242412	2374	10	7
regulation of cellular senescence	cellular senescence	GO:2000772	0.00578639	47	97	5		negative regulation of cysteine-type endopeptidase activity involved in apoptotic process	apoptosis	GO:0043154	0.017086	77	76	5																		regulation of transcription by RNA polymerase II		GO:0006357	0.0020502	2564	10	8
oogenesis	development	GO:0048477	0.0013907	106	97	7		extrinsic apoptotic signaling pathway via death domain receptors	apoptosis	GO:0008625	0.02469	83	76	5																		transcription by RNA polymerase II		GO:0006366	0.00286551	2677	10	8
stem cell proliferation	development	GO:0072089	0.0437837	119	97	6		regulation of extrinsic apoptotic signaling pathway	apoptosis	GO:2001236	0.0392353	154	76	6																		regulation of DNA-templated transcription		GO:0006355	0.0205123	3455	10	8
female gamete generation	development	GO:0007292	0.00214017	164	97	8		endocrine system development	development	GO:0035270	0.00167167	143	76	7																		regulation of nucleic acid-templated transcription		GO:1903506	0.0206035	3457	10	8
stem cell population maintenance	development	GO:0019827	0.0419401	177	97	7		positive regulation of neuron projection development	development	GO:0010976	0.0378138	153	76	6																		regulation of RNA biosynthetic process		GO:2001141	0.0216781	3480	10	8
oocyte differentiation	development	GO:0009994	0.0250195	63	97	5		nephron development	development	GO:0072006	0.0392353	154	76	6																		DNA-templated transcription		GO:0006351	0.0272209	3585	10	8
nucleotide-excision repair	DNA damage/repair	GO:0006289	3.61004e-10	84	97	11		regulation of axonogenesis	development	GO:0050770	0.047004	159	76	6																		nucleic acid-templated transcription		GO:0097659	0.0272791	3586	10	8
double-strand break repair via homologous recombination	DNA damage/repair	GO:0000724	5.41713e-08	172	97	12		developmental growth involved in morphogenesis	development	GO:0060560	0.00527841	243	76	8																		RNA biosynthetic process		GO:0032774	0.0295078	3623	10	8
recombinational repair	DNA damage/repair	GO:0000725	7.09657e-08	176	97	12		astrocyte differentiation	differentiation	GO:0048708	0.0277378	85	76	5																		regulation of RNA metabolic process		GO:0051252	0.0403103	3774	10	8
regulation of DNA repair	DNA damage/repair	GO:0006282	6.89068e-07	214	97	12		glial cell differentiation	differentiation	GO:0010001	0.0441086	235	76	7																		positive regulation of metabolic process		GO:0009893	0.0467443	3848	10	8
regulation of DNA recombination	DNA damage/repair	GO:0000018	1.13412e-06	131	97	10		positive regulation of ERK1 and ERK2 cascade	ERK signalling	GO:0070374	9.46186e-06	213	76	10																		aromatic compound biosynthetic process		GO:0019438	0.00428135	4140	10	9
regulation of double-strand break repair	DNA damage/repair	GO:2000779	1.3169e-06	133	97	10		negative regulation of regulated secretory pathway	eso/endocytosis	GO:1903306	0.00370523	25	76	4																		organic cyclic compound biosynthetic process		GO:1901362	0.00581796	4287	10	9
double-strand break repair via nonhomologous end joining	DNA damage/repair	GO:0006303	4.14679e-05	64	97	7		negative regulation of exocytosis	eso/endocytosis	GO:0045920	0.0208676	38	76	4
intrinsic apoptotic signaling pathway in response to DNA damage	DNA damage/repair	GO:0008630	8.51858e-05	108	97	8		visual learning	general	GO:0008542	0.00160604	48	76	5
positive regulation of DNA recombination	DNA damage/repair	GO:0045911	8.64832e-05	71	97	7		visual behavior	general	GO:0007632	0.00265414	53	76	5
DNA damage checkpoint signaling	DNA damage/repair	GO:0000077	0.00032095	128	97	8		positive regulation of viral process	general	GO:0048524	0.00738695	65	76	5
DNA integrity checkpoint signaling	DNA damage/repair	GO:0031570	0.000512672	136	97	8		associative learning	general	GO:0008306	0.0310713	87	76	5
signal transduction in response to DNA damage	DNA damage/repair	GO:0042770	0.000602935	192	97	9		entry into host	general	GO:0044409	0.047004	159	76	6
telomere maintenance in response to DNA damage	DNA damage/repair	GO:0043247	0.000802163	32	97	5		movement in host	general	GO:0044000	0.00964018	186	76	7
negative regulation of telomere maintenance in response to DNA damage	DNA damage/repair	GO:1904506	0.000892732	4	97	3		cellular response to salt	general	GO:1902075	0.0165593	202	76	7
mismatch repair	DNA damage/repair	GO:0006298	0.00110038	34	97	5		biological process involved in interaction with host	general	GO:0051701	0.0213272	210	76	7
regulation of double-strand break repair via homologous recombination	DNA damage/repair	GO:0010569	0.0025452	73	97	6		anatomical structure homeostasis	general	GO:0060249	0.00101604	268	76	9
negative regulation of DNA recombination	DNA damage/repair	GO:0045910	0.00414154	44	97	5		tissue homeostasis	general	GO:0001894	0.00101604	268	76	9
mitotic DNA damage checkpoint signaling	DNA damage/repair	GO:0044773	0.00625566	85	97	6		cellular response to insulin stimulus	insulin signalling	GO:0032869	0.0213272	210	76	7
transcription-coupled nucleotide-excision repair	DNA damage/repair	GO:0006283	0.02625	10	97	3		regulation of neural precursor cell proliferation	proliferation	GO:2000177	0.0429755	93	76	5
mitotic G2 DNA damage checkpoint signaling	DNA damage/repair	GO:0007095	0.0468113	35	97	4		neural precursor cell proliferation	proliferation	GO:0061351	0.0437603	157	76	6
nucleotide-excision repair involved in interstrand cross-link repair	DNA damage/repair	GO:1901255	0.0497551	2	97	2		positive regulation of epithelial cell proliferation	proliferation	GO:0050679	0.022682	212	76	7
meiotic mismatch repair	DNA damage/repair	GO:0000710	0.0497551	2	97	2		negative regulation of protein dephosphorylation	protein metabolism	GO:0035308	0.0132543	34	76	4
negative regulation of DNA metabolic process	DNA metabolism	GO:0051053	7.8222e-15	141	97	16		negative regulation of dephosphorylation	protein metabolism	GO:0035305	0.00160604	48	76	5
regulation of DNA binding	DNA metabolism	GO:0051101	8.11575e-10	121	97	12		negative regulation of cysteine-type endopeptidase activity	protein metabolism	GO:2000117	0.0366483	90	76	5
regulation of chromosome organization	DNA metabolism	GO:0033044	1.53294e-09	253	97	15		regulation of dephosphorylation	protein metabolism	GO:0035303	0.0162886	132	76	6
negative regulation of chromosome organization	DNA metabolism	GO:2001251	1.8413e-09	97	97	11		regulation of cysteine-type endopeptidase activity	protein metabolism	GO:2000116	0.00386168	233	76	8
protein-DNA complex subunit organization	DNA metabolism	GO:0071824	7.48586e-07	269	97	13		positive regulation of intracellular protein transport	protein transport	GO:0090316	0.0422076	156	76	6
protein-DNA complex assembly	DNA metabolism	GO:0065004	3.71925e-06	248	97	12		regulation of intracellular protein transport	protein transport	GO:0033157	0.00339366	229	76	8
DNA biosynthetic process	DNA metabolism	GO:0071897	4.87766e-06	200	97	11		positive regulation of Ras protein signal transduction	RAS signalling	GO:0046579	0.00022629	64	76	6
protein localization to chromosome	DNA metabolism	GO:0034502	8.81583e-06	118	97	9		regulation of Ras protein signal transduction	RAS signalling	GO:0046578	4.45667e-06	197	76	10
DNA replication	DNA metabolism	GO:0006260	1.71157e-05	284	97	12		positive regulation of small GTPase mediated signal transduction	signalling	GO:0051057	0.000460957	72	76	6
epigenetic regulation of gene expression	DNA metabolism	GO:0040029	3.9771e-05	189	97	10		response to cAMP	signalling	GO:0051591	0.0386707	91	76	5
negative regulation of DNA binding	DNA metabolism	GO:0043392	0.000292072	51	97	6		regulation of ERK1 and ERK2 cascade		GO:0070372	2.07637e-05	301	76	11
positive regulation of DNA binding	DNA metabolism	GO:0043388	0.000575603	57	97	6		epithelial cell migration		GO:0010631	0.0259476	302	76	8
formation of extrachromosomal circular DNA	DNA metabolism	GO:0001325	0.00130945	15	97	4		epithelium migration		GO:0090132	0.0278677	305	76	8
t-circle formation	DNA metabolism	GO:0090656	0.00130945	15	97	4		regulation of small GTPase mediated signal transduction		GO:0051056	2.72163e-05	309	76	11
positive regulation of chromosome organization	DNA metabolism	GO:2001252	0.00202161	112	97	7		cellular response to peptide hormone stimulus		GO:0071375	0.0306131	309	76	8
negative regulation of DNA biosynthetic process	DNA metabolism	GO:2000279	0.00254605	40	97	5		tissue migration		GO:0090130	0.032069	311	76	8
regulation of DNA biosynthetic process	DNA metabolism	GO:2000278	0.00423909	125	97	7		peptidyl-serine phosphorylation		GO:0018105	0.000357646	313	76	10
regulation of chromosome segregation	DNA metabolism	GO:0051983	0.00551205	130	97	7		positive regulation of protein transport		GO:0051222	0.00368161	313	76	9
replication fork processing	DNA metabolism	GO:0031297	0.00578639	47	97	5		viral life cycle		GO:0019058	0.00398165	316	76	9
DNA-templated DNA replication maintenance of fidelity	DNA metabolism	GO:0045005	0.0116306	54	97	5		biological process involved in symbiotic interaction		GO:0044403	0.00408625	317	76	9
DNA-templated DNA replication	DNA metabolism	GO:0006261	0.0245607	163	97	7		ERK1 and ERK2 cascade		GO:0070371	4.57202e-05	325	76	11
determination of adult lifespan	general	GO:0008340	0.00562122	21	97	4		regulation of endopeptidase activity		GO:0052548	0.0439869	325	76	8
positive regulation of ATP-dependent activity	general	GO:0032781	0.00414154	44	97	5		regulation of Wnt signaling pathway		GO:0030111	0.0449641	326	76	8
regulation of ATP-dependent activity	general	GO:0043462	0.00234465	72	97	6		positive regulation of establishment of protein localization		GO:1904951	0.00553882	329	76	9
negative regulation of binding	general	GO:0051100	0.0226585	161	97	7		negative regulation of hydrolase activity		GO:0051346	0.00567778	330	76	9
positive regulation of binding	general	GO:0051099	0.00396513	178	97	8		peptidyl-serine modification		GO:0018209	0.00059892	331	76	10
maintenance of cell number	general	GO:0098727	0.0484466	181	97	7		regulation of intracellular transport		GO:0032386	6.4265e-05	336	76	11
cellular response to light stimulus	general	GO:0071482	8.3478e-07	127	97	10		Ras protein signal transduction		GO:0007265	3.18549e-09	349	76	15
positive regulation of helicase activity	helicase activity	GO:0051096	0.00773342	7	97	3		positive regulation of cell projection organization		GO:0031346	9.42453e-06	353	76	12
regulation of helicase activity	helicase activity	GO:0051095	0.000479906	12	97	4		regulation of actin cytoskeleton organization		GO:0032956	0.0131434	366	76	9
histone H4 acetylation	histone modification	GO:0043967	0.0196531	60	97	5		cell-substrate adhesion		GO:0031589	1.45518e-05	367	76	12
histone H3-K4 methylation	histone modification	GO:0051568	0.00139406	66	97	6		cellular response to peptide		GO:1901653	0.00165548	370	76	10
histone lysine methylation	histone modification	GO:0034968	0.0213815	105	97	6		regulation of GTPase activity		GO:0043087	0.0159761	375	76	9
histone acetylation	histone modification	GO:0016573	0.0169346	154	97	7		regulation of neurogenesis		GO:0050767	0.0173939	379	76	9
histone monoubiquitination	histone ubiquitination	GO:0010390	0.0285295	31	97	4		leukocyte migration		GO:0050900	0.0246878	396	76	9
response to UV	ionizing damage	GO:0009411	2.67887e-17	153	97	18		regulation of peptidase activity		GO:0052547	0.030093	406	76	9
cellular response to radiation	ionizing damage	GO:0071478	2.46538e-11	191	97	15		negative regulation of phosphate metabolic process		GO:0045936	0.000445166	407	76	11
UV protection	ionizing damage	GO:0009650	8.68755e-09	11	97	6		negative regulation of phosphorus metabolic process		GO:0010563	0.000456198	408	76	11
cellular response to UV	ionizing damage	GO:0034644	3.28315e-08	92	97	10		regulation of actin filament-based process		GO:0032970	0.0312872	408	76	9
response to ionizing radiation	ionizing damage	GO:0010212	2.68435e-06	143	97	10		viral process		GO:0016032	0.00550877	423	76	10
response to UV-C	ionizing damage	GO:0010225	8.51404e-06	14	97	5		response to peptide hormone		GO:0043434	0.0448011	427	76	9
response to gamma radiation	ionizing damage	GO:0010332	0.00051692	56	97	6		ameboidal-type cell migration		GO:0001667	7.24722e-07	429	76	14
response to X-ray	ionizing damage	GO:0010165	0.000802163	32	97	5		negative regulation of transport		GO:0051051	0.00720646	436	76	10
cellular response to ionizing radiation	ionizing damage	GO:0071479	0.00298847	75	97	6		wound healing		GO:0042060	0.00011586	443	76	12
response to cadmium ion	ionizing damage	GO:0046686	0.0180808	59	97	5		cell junction assembly		GO:0034329	0.000118741	444	76	12
cellular response to gamma radiation	ionizing damage	GO:0071480	0.0216874	29	97	4		gland development		GO:0048732	0.00112753	447	76	11
mitotic recombination	mitotic recombination	GO:0006312	3.16206e-06	25	97	6		regulation of neuron projection development		GO:0010975	0.0011782	449	76	11
regulation of programmed necrotic cell death	necrosis	GO:0062098	0.018762	28	97	4		epithelial cell proliferation		GO:0050673	0.00934205	449	76	10
establishment of protein localization to chromosome	protein localization	GO:0070199	0.000397221	28	97	5		Wnt signaling pathway		GO:0016055	0.00952699	450	76	10
positive regulation of proteasomal protein catabolic process	protein metabolism	GO:1901800	0.0437837	119	97	6		cell-cell signaling by wnt		GO:0198738	0.00990645	452	76	10
positive regulation of proteolysis involved in protein catabolic process	protein metabolism	GO:1903052	0.0086086	139	97	7		axonogenesis		GO:0007409	1.84993e-05	460	76	13
positive regulation of protein modification by small protein conjugation or removal	protein metabolism	GO:1903322	0.00946422	141	97	7		positive regulation of protein localization		GO:1903829	0.00204573	475	76	11
peptidyl-lysine acetylation	protein metabolism	GO:0018394	0.0361733	173	97	7		positive regulation of cell adhesion		GO:0045785	0.0158804	477	76	10
regulation of proteasomal protein catabolic process	protein metabolism	GO:0061136	0.000749402	197	97	9		negative regulation of protein modification process		GO:0031400	0.0173919	482	76	10
protein acetylation	protein metabolism	GO:0006473	0.0126083	208	97	8		positive regulation of MAPK cascade		GO:0043410	3.29673e-05	483	76	13
regulation of proteolysis involved in protein catabolic process	protein metabolism	GO:1903050	2.51616e-05	234	97	11		modulation of chemical synaptic transmission		GO:0050804	3.90645e-05	490	76	13
protein acylation	protein metabolism	GO:0043543	0.04801	250	97	8		regulation of trans-synaptic signaling		GO:0099177	4.00141e-05	491	76	13
regulation of protein modification by small protein conjugation or removal	protein metabolism	GO:1903320	5.8638e-05	254	97	11		cell growth		GO:0016049	0.0256183	504	76	10
regulation of protein sumoylation	protein modification	GO:0033233	0.0137961	26	97	4		small GTPase mediated signal transduction		GO:0007264	3.50924e-10	506	76	18
protein sumoylation	protein modification	GO:0016925	0.00152553	67	97	6		response to peptide		GO:1901652	0.000497304	507	76	12
internal peptidyl-lysine acetylation	protein modification	GO:0018393	0.0226585	161	97	7		positive regulation of apoptotic process		GO:0043065	0.026966	507	76	10
internal protein amino acid acetylation	protein modification	GO:0006475	0.0245607	163	97	7		axon development		GO:0061564	6.10879e-05	509	76	13
signal transduction by p53 class mediator	signalling	GO:0072331	0.0434946	178	97	7		regulation of protein transport		GO:0051223	0.000587812	515	76	12
somatic hypermutation of immunoglobulin genes	somatic mutation	GO:0016446	0.000479906	12	97	4		positive regulation of programmed cell death		GO:0043068	0.0346624	522	76	10
somatic diversification of immune receptors via somatic mutation	somatic mutation	GO:0002566	0.000690757	13	97	4		morphogenesis of an epithelium		GO:0002009	0.037617	527	76	10
somatic diversification of immunoglobulins	somatic mutation	GO:0016445	0.033882	67	97	5		positive regulation of cell migration		GO:0030335	0.00612295	532	76	11
somatic diversification of immune receptors via germline recombination within a single locus	somatic mutation	GO:0002562	0.0450205	71	97	5		regulation of establishment of protein localization		GO:0070201	0.000972852	540	76	12
somatic cell DNA recombination	somatic mutation	GO:0016444	0.0450205	71	97	5		regulation of cytoskeleton organization		GO:0051493	0.00103161	543	76	12
somatic diversification of immune receptors	somatic mutation	GO:0002200	0.00377005	78	97	6		positive regulation of cell motility		GO:2000147	0.00965453	558	76	11
negative regulation of telomere maintenance	telomers	GO:0032205	1.95013e-12	37	97	10		positive regulation of locomotion		GO:0040017	0.0126215	574	76	11
telomere capping	telomers	GO:0016233	3.61548e-10	40	97	9		response to wounding		GO:0009611	3.53322e-06	576	76	15
telomere organization	telomers	GO:0032200	5.26542e-10	191	97	14		cell morphogenesis involved in neuron differentiation		GO:0048667	4.89448e-06	590	76	15
telomere maintenance	telomers	GO:0000723	1.06583e-09	160	97	13		positive regulation of cell death		GO:0010942	0.0163571	590	76	11
telomere maintenance via telomere lengthening	telomers	GO:0010833	1.29552e-08	84	97	10		apoptotic signaling pathway		GO:0097190	0.0188563	599	76	11
regulation of telomere maintenance	telomers	GO:0032204	1.25088e-07	105	97	10		regulation of protein kinase activity		GO:0045859	7.42169e-05	617	76	14
regulation of telomere maintenance via telomere lengthening	telomers	GO:1904356	1.10969e-06	63	97	8		transmembrane receptor protein tyrosine kinase signaling pathway		GO:0007169	0.000741996	632	76	13
negative regulation of telomere maintenance via telomere lengthening	telomers	GO:1904357	8.35671e-06	29	97	6		regulation of plasma membrane bounded cell projection organization		GO:0120035	1.5268e-05	642	76	15
protein localization to chromosome, telomeric region	telomers	GO:0070198	1.28574e-05	31	97	6		negative regulation of catalytic activity		GO:0043086	0.000126128	644	76	14
establishment of protein localization to telomere	telomers	GO:0070200	2.60306e-05	17	97	5		neuron projection morphogenesis		GO:0048812	2.11724e-06	650	76	16
positive regulation of telomere maintenance	telomers	GO:0032206	7.82484e-05	70	97	7		developmental growth		GO:0048589	0.00727023	655	76	12
telomere maintenance via telomerase	telomers	GO:0007004	8.64832e-05	71	97	7		regulation of cell projection organization		GO:0031344	2.03704e-05	656	76	15
protection from non-homologous end joining at telomere	telomers	GO:0031848	0.000205039	10	97	4		cell morphogenesis involved in differentiation		GO:0000904	2.29999e-05	662	76	15
telomeric loop disassembly	telomers	GO:0090657	0.000321069	11	97	4		cellular response to organonitrogen compound		GO:0071417	0.000177099	662	76	14
telomere maintenance via telomere trimming	telomers	GO:0090737	0.00130945	15	97	4		plasma membrane bounded cell projection morphogenesis		GO:0120039	3.35012e-07	666	76	17
negative regulation of telomere maintenance via telomerase	telomers	GO:0032211	0.00562122	21	97	4		cell projection morphogenesis		GO:0048858	3.759e-07	671	76	17
regulation of telomere maintenance via telomerase	telomers	GO:0032210	0.0116306	54	97	5		regulation of MAPK cascade		GO:0043408	3.41617e-06	672	76	16
negative regulation of telomere capping	telomers	GO:1904354	0.0123322	8	97	3		cell part morphogenesis		GO:0032990	6.35036e-08	691	76	18
regulation of telomere capping	telomers	GO:1904353	0.0137961	26	97	4		cellular response to nitrogen compound		GO:1901699	0.000369135	703	76	14
telomeric D-loop disassembly	telomers	GO:0061820	0.0184365	9	97	3		positive regulation of protein phosphorylation		GO:0001934	6.03533e-05	712	76	15
telomere maintenance via semi-conservative replication	telomers	GO:0032201	0.0184365	9	97	3		regulation of kinase activity		GO:0043549	0.000518738	723	76	14
meiotic telomere clustering	telomers	GO:0045141	0.02625	10	97	3		negative regulation of cellular component organization		GO:0051129	0.0203378	725	76	12
telomere localization	telomers	GO:0034397	0.0359734	11	97	3		actin cytoskeleton organization		GO:0030036	1.59057e-07	731	76	18
DNA-templated transcription initiation	transcription	GO:0006352	1.46705e-08	154	97	12		cell junction organization		GO:0034330	1.34739e-05	740	76	16
regulation of transcription initiation by RNA polymerase II	transcription	GO:0060260	9.9777e-08	72	97	9		chemical synaptic transmission		GO:0007268	0.000833355	752	76	14
transcription initiation at RNA polymerase II promoter	transcription	GO:0006367	2.61241e-07	113	97	10		anterograde trans-synaptic signaling		GO:0098916	0.000833355	752	76	14
regulation of DNA-templated transcription initiation	transcription	GO:2000142	2.63795e-07	80	97	9		trans-synaptic signaling		GO:0099537	0.000931354	759	76	14
positive regulation of transcription initiation by RNA polymerase II	transcription	GO:0060261	9.72419e-07	62	97	8		MAPK cascade		GO:0000165	4.33119e-08	772	76	19
positive regulation of DNA-templated transcription initiation	transcription	GO:2000144	2.07861e-06	68	97	8		regulation of cell adhesion		GO:0030155	3.57797e-06	778	76	17
positive regulation of transcription elongation by RNA polymerase II	transcription	GO:0032968	7.0255e-06	50	97	7		synaptic signaling		GO:0099536	0.000202155	781	76	15
transcription preinitiation complex assembly	transcription	GO:0070897	1.15441e-05	84	97	8		positive regulation of phosphorylation		GO:0042327	0.000205535	782	76	15
DNA-templated transcription elongation	transcription	GO:0006354	1.68929e-05	127	97	9		cellular component morphogenesis		GO:0032989	7.32116e-08	796	76	19
positive regulation of DNA-templated transcription, elongation	transcription	GO:0032786	2.61684e-05	60	97	7		brain development		GO:0007420	0.00986886	798	76	13
RNA polymerase II preinitiation complex assembly	transcription	GO:0051123	7.82484e-05	70	97	7		actin filament-based process		GO:0030029	9.56176e-07	817	76	18
RNA-templated DNA biosynthetic process	transcription	GO:0006278	9.54398e-05	72	97	7		supramolecular fiber organization		GO:0097435	0.00230296	819	76	14
transcription elongation by RNA polymerase II	transcription	GO:0006368	9.84021e-05	110	97	8		head development		GO:0060322	0.000582712	848	76	15
regulation of transcription elongation by RNA polymerase II	transcription	GO:0034243	0.00035796	87	97	7		regulation of transferase activity		GO:0051338	0.000696969	860	76	15
regulation of DNA-templated transcription elongation	transcription	GO:0032784	0.0011434	103	97	7		positive regulation of phosphorus metabolic process		GO:0010562	0.000696969	860	76	15
regulation of ubiquitin-protein transferase activity	ubiquitin	GO:0051438	0.000867818	61	97	6		positive regulation of phosphate metabolic process		GO:0045937	0.000696969	860	76	15
positive regulation of ubiquitin-dependent protein catabolic process	ubiquitin	GO:2000060	0.00202161	112	97	7		tube morphogenesis		GO:0035239	0.00449333	867	76	14
regulation of proteasomal ubiquitin-dependent protein catabolic process	ubiquitin	GO:0032434	0.00991791	142	97	7		regulation of protein localization		GO:0032880	0.000843323	873	76	15
regulation of ubiquitin-dependent protein catabolic process	ubiquitin	GO:2000058	1.90384e-05	175	97	10		regulation of anatomical structure morphogenesis		GO:0022603	0.000933156	880	76	15
regulation of protein ubiquitination	ubiquitin	GO:0031396	0.0145028	212	97	8		negative regulation of apoptotic process		GO:0043066	3.34687e-06	884	76	18
regulation of ubiquitin protein ligase activity	ubiquitin	GO:1904666	0.0216874	29	97	4		negative regulation of programmed cell death		GO:0043069	4.84575e-06	905	76	18
positive regulation of ubiquitin-protein transferase activity	ubiquitin	GO:0051443	0.00127913	35	97	5		localization within membrane		GO:0051668	0.0081823	913	76	14
double-strand break repair		GO:0006302	1.54798e-14	301	97	20		regulation of cell migration		GO:0030334	4.82297e-05	927	76	17
intrinsic apoptotic signaling pathway		GO:0097193	0.000329297	301	97	11		response to organic cyclic compound		GO:0014070	0.0107574	935	76	14
negative regulation of cell cycle process		GO:0010948	3.51939e-05	303	97	12		growth		GO:0040007	0.000353746	937	76	16
positive regulation of DNA metabolic process		GO:0051054	1.00743e-15	305	97	21		cell-cell adhesion		GO:0098609	0.0129048	950	76	14
protein localization to nucleus		GO:0034504	0.00426378	313	97	10		regulation of hydrolase activity		GO:0051336	2.01663e-06	969	76	19
gliogenesis		GO:0042063	0.00519753	320	97	10		positive regulation of protein modification process		GO:0031401	0.000556454	969	76	16
macromolecule methylation		GO:0043414	0.039917	320	97	9		regulation of cellular component biogenesis		GO:0044087	0.000572088	971	76	16
negative regulation of protein phosphorylation		GO:0001933	0.0419327	322	97	9		cell morphogenesis		GO:0000902	4.72234e-09	978	76	22
nuclear chromosome segregation		GO:0098813	0.000687946	324	97	11		regulation of cellular localization		GO:0060341	0.000647506	980	76	16
response to light stimulus		GO:0009416	1.27664e-12	326	97	19		regulation of cell motility		GO:2000145	1.90646e-05	988	76	18
DNA recombination		GO:0006310	3.30024e-10	327	97	17		neuron projection development		GO:0031175	5.01697e-08	990	76	21
regulation of mitotic cell cycle phase transition		GO:1901990	1.99259e-12	334	97	19		enzyme-linked receptor protein signaling pathway		GO:0007167	0.000125315	990	76	17
cellular response to environmental stimulus		GO:0104004	6.82725e-10	342	97	17		positive regulation of intracellular signal transduction		GO:1902533	6.90125e-09	997	76	22
cellular response to abiotic stimulus		GO:0071214	6.82725e-10	342	97	17		negative regulation of molecular function		GO:0044092	2.33361e-05	1001	76	18
positive regulation of proteolysis		GO:0045862	2.35938e-06	358	97	14		negative regulation of protein metabolic process		GO:0051248	0.000894879	1004	76	16
negative regulation of organelle organization		GO:0010639	3.25105e-06	367	97	14		negative regulation of cell death		GO:0060548	3.68722e-06	1005	76	19
regulation of protein catabolic process		GO:0042176	0.0174606	367	97	10		regulation of locomotion		GO:0040012	3.78861e-05	1033	76	18
regulation of apoptotic signaling pathway		GO:2001233	0.0183098	369	97	10		regulation of response to external stimulus		GO:0032101	0.0346895	1037	76	14
regulation of binding		GO:0051098	2.98766e-08	370	97	16		response to organonitrogen compound		GO:0010243	0.000333446	1060	76	17
methylation		GO:0032259	0.0210756	375	97	10		positive regulation of immune system process		GO:0002684	0.0481146	1068	76	14
peptidyl-lysine modification		GO:0018205	2.52168e-10	377	97	18		regulation of protein phosphorylation		GO:0001932	2.85629e-08	1072	76	22
negative regulation of cell cycle		GO:0045786	5.96908e-05	387	97	13		tube development		GO:0035295	0.0120292	1082	76	15
negative regulation of phosphate metabolic process		GO:0045936	0.00640919	407	97	11		intracellular protein transport		GO:0006886	0.00328208	1108	76	16
negative regulation of phosphorus metabolic process		GO:0010563	0.00656203	408	97	11		positive regulation of catalytic activity		GO:0043085	0.000122938	1116	76	18
in utero embryonic development		GO:0001701	0.00656203	408	97	11		positive regulation of cellular component organization		GO:0051130	0.00373224	1119	76	16
chromosome segregation		GO:0007059	1.99379e-05	423	97	14		circulatory system development		GO:0072359	0.0187948	1123	76	15
response to oxidative stress		GO:0006979	0.00969712	425	97	11		response to nitrogen compound		GO:1901698	0.000885703	1136	76	17
regulation of cell cycle phase transition		GO:1901987	6.17046e-15	435	97	23		neuron development		GO:0048666	1.00621e-07	1144	76	22
nuclear division		GO:0000280	0.00198363	440	97	12		response to abiotic stimulus		GO:0009628	0.00508284	1146	76	16
regulation of DNA-binding transcription factor activity		GO:0051090	0.00213024	443	97	12		anatomical structure formation involved in morphogenesis		GO:0048646	0.0318283	1174	76	15
cellular process involved in reproduction in multicellular organism		GO:0022412	0.00239606	448	97	12		regulation of phosphorylation		GO:0042325	1.85485e-07	1181	76	22
response to radiation		GO:0009314	2.43502e-13	455	97	22		epithelium development		GO:0060429	0.000532149	1231	76	18
mitotic cell cycle phase transition		GO:0044772	5.29773e-10	455	97	19		cellular response to oxygen-containing compound		GO:1901701	0.00102274	1287	76	18
chromatin remodeling		GO:0006338	1.52232e-08	481	97	18		regulation of phosphate metabolic process		GO:0019220	8.85815e-11	1333	76	27
negative regulation of protein modification process		GO:0031400	0.000756076	482	97	13		regulation of phosphorus metabolic process		GO:0051174	9.01969e-11	1334	76	27
organelle fission		GO:0048285	0.00570263	487	97	12		locomotion		GO:0040011	2.86454e-06	1365	76	22
histone modification		GO:0016570	1.9342e-08	488	97	18		neuron differentiation		GO:0030182	9.19358e-07	1415	76	23
regulation of mitotic cell cycle		GO:0007346	1.41154e-12	495	97	22		positive regulation of protein metabolic process		GO:0051247	1.50108e-06	1451	76	23
regulation of DNA metabolic process		GO:0051052	5.82107e-19	527	97	28		regulation of apoptotic process		GO:0042981	2.67342e-07	1459	76	24
cell cycle phase transition		GO:0044770	1.53186e-12	560	97	23		cellular response to endogenous stimulus		GO:0071495	6.10492e-05	1469	76	21
cellular response to organic cyclic compound		GO:0071407	0.0323313	578	97	12		generation of neurons		GO:0048699	6.16044e-08	1488	76	25
DNA repair		GO:0006281	1.71268e-22	591	97	32		regulation of programmed cell death		GO:0043067	4.16835e-07	1491	76	24
apoptotic signaling pathway		GO:0097190	5.49474e-07	599	97	18		regulation of protein modification process		GO:0031399	1.75631e-10	1494	76	28
cellular response to lipid		GO:0071396	0.0483524	602	97	12		cell migration		GO:0016477	7.86398e-08	1505	76	25
leukocyte differentiation		GO:0002521	4.19885e-05	610	97	16		cytoskeleton organization		GO:0007010	5.61966e-07	1513	76	24
chromosome organization		GO:0051276	8.252e-17	634	97	28		positive regulation of molecular function		GO:0044093	0.000556052	1522	76	20
cell division		GO:0051301	0.00079593	661	97	15		cell adhesion		GO:0007155	2.33926e-05	1530	76	22
chordate embryonic development		GO:0043009	0.00101885	674	97	15		plasma membrane bounded cell projection organization		GO:0120036	7.53696e-07	1535	76	24
negative regulation of cell differentiation		GO:0045596	0.0062845	679	97	14		positive regulation of signal transduction		GO:0009967	1.88396e-08	1538	76	26
chromatin organization		GO:0006325	1.04201e-11	683	97	24		protein phosphorylation		GO:0006468	3.07164e-09	1547	76	27
ubiquitin-dependent protein catabolic process		GO:0006511	0.000258499	696	97	16		regulation of cell differentiation		GO:0045595	0.000894672	1568	76	20
embryo development ending in birth or egg hatching		GO:0009792	0.0015275	696	97	15		cell projection organization		GO:0030030	2.02237e-07	1573	76	25
regulation of cellular response to stress		GO:0080135	1.42018e-08	700	97	21		regulation of cell death		GO:0010941	5.42261e-07	1648	76	25
modification-dependent protein catabolic process		GO:0019941	0.000313769	706	97	16		regulation of cell population proliferation		GO:0042127	0.000606934	1682	76	21
regulation of proteolysis		GO:0030162	0.000326037	708	97	16		cell-cell signaling		GO:0007267	5.58522e-06	1696	76	24
negative regulation of cell population proliferation		GO:0008285	0.000332334	709	97	16		positive regulation of multicellular organismal process		GO:0051240	0.0135846	1704	76	19
modification-dependent macromolecule catabolic process		GO:0043632	0.000394192	718	97	16		neurogenesis		GO:0022008	4.45295e-09	1705	76	28
negative regulation of cellular component organization		GO:0051129	7.37864e-05	725	97	17		cell motility		GO:0048870	2.96342e-08	1705	76	27
regulation of cell cycle process		GO:0010564	3.431e-14	726	97	27		response to endogenous stimulus		GO:0009719	7.37853e-06	1720	76	24
mitotic cell cycle process		GO:1903047	1.36606e-11	766	97	25		regulation of intracellular signal transduction		GO:1902531	1.21181e-10	1728	76	30
gamete generation		GO:0007276	0.0065753	783	97	15		positive regulation of signaling		GO:0023056	7.47584e-09	1742	76	28
brain development		GO:0007420	0.0393891	798	97	14		positive regulation of cell communication		GO:0010647	7.68529e-09	1744	76	28
proteolysis involved in protein catabolic process		GO:0051603	5.56861e-05	804	97	18		regulation of transport		GO:0051049	0.000317214	1771	76	22
protein ubiquitination		GO:0016567	0.0133306	830	97	15		phosphorylation		GO:0016310	1.37959e-08	1787	76	28
regulation of cell development		GO:0060284	0.0143286	835	97	15		response to oxygen-containing compound		GO:1901700	0.00741544	1796	76	20
positive regulation of cell differentiation		GO:0045597	0.0174876	849	97	15		protein transport		GO:0015031	0.00197584	1807	76	21
regulation of transferase activity		GO:0051338	0.000843339	860	97	17		intracellular transport		GO:0046907	0.000582289	1834	76	22
DNA damage response		GO:0006974	1.75713e-26	878	97	40		regulation of catalytic activity		GO:0050790	2.77336e-08	1840	76	28
multicellular organismal reproductive process		GO:0048609	0.00163684	902	97	17		apoptotic process		GO:0006915	1.09209e-05	1905	76	25
protein modification by small protein conjugation		GO:0032446	1.01475e-05	905	97	20		establishment of protein localization		GO:0045184	0.00127838	1920	76	22
negative regulation of programmed cell death		GO:0043069	0.00828312	905	97	16		programmed cell death		GO:0012501	1.96487e-05	1961	76	25
mitotic cell cycle		GO:0000278	1.2626e-11	922	97	27		cell population proliferation		GO:0008283	0.00057833	1994	76	23
negative regulation of developmental process		GO:0051093	0.0112449	927	97	16		tissue development		GO:0009888	0.00272711	2008	76	22
growth		GO:0040007	0.000553429	937	97	18		cellular response to organic substance		GO:0071310	0.00298861	2019	76	22
hemopoiesis		GO:0030097	8.02842e-08	944	97	23		regulation of localization		GO:0032879	0.00164408	2115	76	23
multicellular organism reproduction		GO:0032504	0.000122654	947	97	19		cell death		GO:0008219	2.17645e-05	2129	76	26
negative regulation of transcription by RNA polymerase II		GO:0000122	3.09659e-05	967	97	20		positive regulation of response to stimulus		GO:0048584	1.52063e-07	2283	76	30
developmental process involved in reproduction		GO:0003006	0.00508697	980	97	17		nitrogen compound transport		GO:0071705	0.00650668	2290	76	23
negative regulation of molecular function		GO:0044092	0.00145268	1001	97	18		establishment of localization in cell		GO:0051649	1.12437e-05	2386	76	28
regulation of catabolic process		GO:0009894	1.01115e-05	1003	97	21		regulation of cellular component organization		GO:0051128	9.74478e-07	2462	76	30
negative regulation of cell death		GO:0060548	0.0309491	1005	97	16		regulation of developmental process		GO:0050793	2.69845e-05	2482	76	28
protein catabolic process		GO:0030163	0.000105078	1041	97	20		regulation of protein metabolic process		GO:0051246	2.23658e-10	2496	76	35
DNA metabolic process		GO:0006259	4.19566e-27	1046	97	43		nervous system development		GO:0007399	4.09266e-10	2547	76	35
protein modification by small protein conjugation or removal		GO:0070647	6.96082e-07	1053	97	23		regulation of molecular function		GO:0065009	6.43309e-10	2586	76	35
sexual reproduction		GO:0019953	0.000137028	1058	97	20		intracellular signal transduction		GO:0035556	1.33236e-14	2669	76	41
positive regulation of catalytic activity		GO:0043085	0.000326063	1116	97	20		anatomical structure morphogenesis		GO:0009653	2.1289e-06	2712	76	31
regulation of cell cycle		GO:0051726	5.49605e-16	1130	97	34		cellular response to chemical stimulus		GO:0070887	4.79443e-05	2722	76	29
embryo development		GO:0009790	0.000485608	1144	97	20		protein localization		GO:0008104	1.09569e-05	2723	76	30
response to abiotic stimulus		GO:0009628	3.18871e-10	1146	97	28		cellular macromolecule localization		GO:0070727	1.19486e-05	2733	76	30
positive regulation of gene expression		GO:0010628	0.00293526	1165	97	19		cell development		GO:0048468	2.56177e-08	2763	76	34
protein localization to organelle		GO:0033365	0.000139177	1167	97	21		phosphate-containing compound metabolic process		GO:0006796	2.56177e-08	2763	76	34
regulation of organelle organization		GO:0033043	4.06734e-05	1193	97	22		phosphorus metabolic process		GO:0006793	3.29924e-08	2788	76	34
peptidyl-amino acid modification		GO:0018193	1.35494e-09	1216	97	28		response to organic substance		GO:0010033	0.000391313	2809	76	28
negative regulation of signal transduction		GO:0009968	0.0333288	1252	97	18		cell surface receptor signaling pathway		GO:0007166	4.41756e-05	2890	76	30
positive regulation of transcription by RNA polymerase II		GO:0045944	1.46586e-14	1257	97	34		response to external stimulus		GO:0009605	0.000764454	2900	76	28
cell cycle process		GO:0022402	3.29134e-17	1281	97	37		regulation of biological quality		GO:0065008	7.91903e-05	2964	76	30
positive regulation of developmental process		GO:0051094	0.0040759	1310	97	20		regulation of signal transduction		GO:0009966	1.64452e-09	3003	76	37
negative regulation of DNA-templated transcription		GO:0045892	3.35283e-07	1317	97	26		regulation of multicellular organismal process		GO:0051239	0.0062637	3021	76	27
negative regulation of nucleic acid-templated transcription		GO:1903507	3.46525e-07	1319	97	26		animal organ development		GO:0048513	0.000269662	3128	76	30
negative regulation of RNA biosynthetic process		GO:1902679	4.35767e-07	1333	97	26		positive regulation of nitrogen compound metabolic process		GO:0051173	0.0124538	3131	76	27
organonitrogen compound catabolic process		GO:1901565	0.0093075	1383	97	20		macromolecule localization		GO:0033036	0.000117025	3201	76	31
macromolecule catabolic process		GO:0009057	3.10872e-05	1397	97	24		regulation of signaling		GO:0023051	5.07506e-10	3413	76	40
regulation of multicellular organismal development		GO:2000026	0.0446525	1407	97	19		regulation of cell communication		GO:0010646	5.59775e-10	3423	76	40
regulation of response to stress		GO:0080134	3.12057e-10	1438	97	31		positive regulation of macromolecule metabolic process		GO:0010604	0.0398965	3535	76	28
negative regulation of RNA metabolic process		GO:0051253	4.49554e-07	1443	97	27		organelle organization		GO:0006996	0.0005127	3608	76	32
positive regulation of protein metabolic process		GO:0051247	1.3506e-05	1451	97	25		protein modification process		GO:0036211	2.0841e-06	3617	76	36
regulation of apoptotic process		GO:0042981	1.50874e-05	1459	97	25		cellular localization		GO:0051641	1.03487e-05	3635	76	35
cellular response to endogenous stimulus		GO:0071495	0.0228883	1469	97	20		macromolecule modification		GO:0043412	2.60564e-06	3840	76	37
regulation of programmed cell death		GO:0043067	9.30949e-07	1491	97	27		system development		GO:0048731	3.18536e-09	3987	76	42
regulation of protein modification process		GO:0031399	0.000112074	1494	97	24		regulation of response to stimulus		GO:0048583	2.08004e-08	4013	76	41
reproductive process		GO:0022414	0.000674423	1521	97	23		response to chemical		GO:0042221	0.00101087	4124	76	34
positive regulation of molecular function		GO:0044093	8.59543e-09	1522	97	30		cell differentiation		GO:0030154	2.31594e-07	4318	76	41
reproduction		GO:0000003	0.000748745	1530	97	23		cellular developmental process		GO:0048869	2.81454e-07	4344	76	41
negative regulation of macromolecule biosynthetic process		GO:0010558	2.16092e-09	1547	97	31		multicellular organism development		GO:0007275	1.02322e-09	4658	76	46
protein phosphorylation		GO:0006468	0.00363101	1547	97	22		negative regulation of cellular process		GO:0048523	4.97894e-06	4753	76	41
negative regulation of nucleobase-containing compound metabolic process		GO:0045934	3.20389e-16	1558	97	39		protein metabolic process		GO:0019538	1.49981e-06	5449	76	45
regulation of cell differentiation		GO:0045595	0.0168619	1568	97	21		regulation of cellular metabolic process		GO:0031323	0.00134844	5493	76	40
negative regulation of cellular biosynthetic process		GO:0031327	6.7804e-10	1586	97	32		localization		GO:0051179	0.0211979	5604	76	38
negative regulation of response to stimulus		GO:0048585	0.000114448	1616	97	25		positive regulation of cellular process		GO:0048522	1.68081e-05	5615	76	44
negative regulation of biosynthetic process		GO:0009890	1.57434e-09	1636	97	32		regulation of nitrogen compound metabolic process		GO:0051171	0.00029166	5662	76	42
regulation of cell death		GO:0010941	8.30783e-06	1648	97	27		regulation of primary metabolic process		GO:0080090	5.94332e-05	5836	76	44
regulation of cell population proliferation		GO:0042127	1.28862e-05	1682	97	27		anatomical structure development		GO:0048856	2.70465e-09	5896	76	51
positive regulation of DNA-templated transcription		GO:0045893	9.55021e-15	1718	97	39		negative regulation of biological process		GO:0048519	0.00117006	5932	76	42
positive regulation of nucleic acid-templated transcription		GO:1903508	9.55021e-15	1718	97	39		signal transduction		GO:0007165	2.37677e-10	6034	76	53
response to endogenous stimulus		GO:0009719	0.0202958	1720	97	22		positive regulation of biological process		GO:0048518	7.58882e-05	6358	76	46
positive regulation of RNA biosynthetic process		GO:1902680	1.09857e-14	1725	97	39		organonitrogen compound metabolic process		GO:1901564	3.20895e-05	6441	76	47
proteolysis		GO:0006508	0.000732704	1780	97	25		developmental process		GO:0032502	2.92012e-08	6489	76	52
phosphorylation		GO:0016310	0.0108433	1787	97	23		signaling		GO:0023052	1.09438e-09	6493	76	54
cell cycle		GO:0007049	2.31524e-19	1825	97	45		cell communication		GO:0007154	4.16154e-10	6604	76	55
regulation of catalytic activity		GO:0050790	8.59343e-05	1840	97	27		regulation of macromolecule metabolic process		GO:0060255	0.0212501	6816	76	43
positive regulation of RNA metabolic process		GO:0051254	1.86669e-14	1857	97	40		regulation of metabolic process		GO:0019222	0.00267538	7345	76	47
apoptotic process		GO:0006915	3.12559e-09	1905	97	34		cellular response to stimulus		GO:0051716	2.93481e-08	7521	76	56
positive regulation of macromolecule biosynthetic process		GO:0010557	1.61575e-15	1942	97	42		multicellular organismal process		GO:0032501	1.96663e-06	7716	76	54
cellular response to stress		GO:0033554	3.33058e-18	1949	97	45		response to stimulus		GO:0050896	3.22933e-07	9081	76	60
programmed cell death		GO:0012501	7.0698e-09	1961	97	34		regulation of cellular process		GO:0050794	1.33883e-05	11108	76	64
cell population proliferation		GO:0008283	1.39654e-06	1994	97	31		regulation of biological process		GO:0050789	0.000259019	12480	76	66
positive regulation of cellular biosynthetic process		GO:0031328	9.6558e-16	2023	97	43		biological regulation		GO:0065007	0.00138642	12891	76	66
positive regulation of nucleobase-containing compound metabolic process		GO:0045935	3.52599e-24	2050	97	52
positive regulation of biosynthetic process		GO:0009891	2.81003e-15	2081	97	43
cell death		GO:0008219	6.93068e-08	2129	97	34
organic substance catabolic process		GO:1901575	0.00736324	2157	97	26
negative regulation of cellular metabolic process		GO:0031324	2.84001e-15	2194	97	44
positive regulation of response to stimulus		GO:0048584	0.0207651	2283	97	26
negative regulation of nitrogen compound metabolic process		GO:0051172	3.78835e-13	2374	97	43
regulation of cellular component organization		GO:0051128	0.000210325	2462	97	31
regulation of developmental process		GO:0050793	0.0307642	2482	97	27
regulation of protein metabolic process		GO:0051246	7.75445e-05	2496	97	32
regulation of transcription by RNA polymerase II		GO:0006357	3.70998e-15	2564	97	47
regulation of molecular function		GO:0065009	1.41062e-09	2586	97	40
catabolic process		GO:0009056	0.0244608	2601	97	28
intracellular signal transduction		GO:0035556	0.0132954	2669	97	29
transcription by RNA polymerase II		GO:0006366	4.47663e-16	2677	97	49
cell development		GO:0048468	0.00024075	2763	97	33
positive regulation of cellular metabolic process		GO:0031325	3.41456e-20	2976	97	56
regulation of signal transduction		GO:0009966	0.00537016	3003	97	32
regulation of multicellular organismal process		GO:0051239	0.00195891	3021	97	33
animal organ development		GO:0048513	0.0372827	3128	97	31
positive regulation of nitrogen compound metabolic process		GO:0051173	7.21125e-26	3131	97	63
negative regulation of macromolecule metabolic process		GO:0010605	6.54102e-10	3342	97	46
regulation of DNA-templated transcription		GO:0006355	2.48308e-15	3455	97	54
regulation of nucleic acid-templated transcription		GO:1903506	2.55037e-15	3457	97	54
regulation of RNA biosynthetic process		GO:2001141	3.46381e-15	3480	97	54
positive regulation of macromolecule metabolic process		GO:0010604	7.94948e-24	3535	97	64
negative regulation of metabolic process		GO:0009892	2.92259e-10	3559	97	48
DNA-templated transcription		GO:0006351	3.20104e-16	3585	97	56
nucleic acid-templated transcription		GO:0097659	3.2444e-16	3586	97	56
organelle organization		GO:0006996	1.15756e-05	3608	97	41
protein modification process		GO:0036211	5.45209e-10	3617	97	48
RNA biosynthetic process		GO:0032774	5.32046e-16	3623	97	56
regulation of RNA metabolic process		GO:0051252	2.35234e-14	3774	97	55
macromolecule modification		GO:0043412	5.32892e-09	3840	97	48
positive regulation of metabolic process		GO:0009893	1.0626e-21	3848	97	64
regulation of macromolecule biosynthetic process		GO:0010556	1.95782e-17	3958	97	60
system development		GO:0048731	0.00069174	3987	97	40
regulation of response to stimulus		GO:0048583	1.15876e-07	4013	97	47
response to stress		GO:0006950	2.32148e-12	4017	97	54
nucleobase-containing compound biosynthetic process		GO:0034654	2.11382e-20	4055	97	64
regulation of nucleobase-containing compound metabolic process		GO:0019219	3.42998e-24	4061	97	68
regulation of cellular biosynthetic process		GO:0031326	1.48724e-18	4064	97	62
heterocycle biosynthetic process		GO:0018130	5.89643e-20	4129	97	64
aromatic compound biosynthetic process		GO:0019438	6.85507e-20	4140	97	64
regulation of biosynthetic process		GO:0009889	6.56802e-18	4177	97	62
organic cyclic compound biosynthetic process		GO:1901362	4.90942e-19	4287	97	64
cell differentiation		GO:0030154	0.0162045	4318	97	39
cellular developmental process		GO:0048869	0.0188146	4344	97	39
multicellular organism development		GO:0007275	0.000220473	4658	97	45
negative regulation of cellular process		GO:0048523	1.63206e-10	4753	97	56
macromolecule biosynthetic process		GO:0009059	7.19471e-18	4824	97	66
cellular nitrogen compound biosynthetic process		GO:0044271	2.41841e-19	4878	97	68
protein metabolic process		GO:0019538	9.31658e-07	5449	97	54
regulation of gene expression		GO:0010468	1.07215e-11	5491	97	62
regulation of cellular metabolic process		GO:0031323	8.96154e-20	5493	97	72
cellular biosynthetic process		GO:0044249	7.47189e-18	5521	97	70
positive regulation of cellular process		GO:0048522	9.83623e-16	5615	97	68
regulation of nitrogen compound metabolic process		GO:0051171	1.01878e-22	5662	97	76
regulation of primary metabolic process		GO:0080090	8.1724e-22	5836	97	76
organic substance biosynthetic process		GO:1901576	3.93591e-16	5894	97	70
anatomical structure development		GO:0048856	0.000607869	5896	97	51
negative regulation of biological process		GO:0048519	3.9783e-08	5932	97	59
biosynthetic process		GO:0009058	8.41421e-16	5969	97	70
positive regulation of biological process		GO:0048518	5.79567e-15	6358	97	71
organonitrogen compound metabolic process		GO:1901564	1.77308e-05	6441	97	57
developmental process		GO:0032502	0.00198279	6489	97	53
regulation of macromolecule metabolic process		GO:0060255	3.80103e-18	6816	97	77
RNA metabolic process		GO:0016070	4.4706e-05	6983	97	59
regulation of metabolic process		GO:0019222	5.92019e-16	7345	97	77
cellular response to stimulus		GO:0051716	2.63634e-06	7521	97	64
nucleic acid metabolic process		GO:0090304	2.17325e-14	7534	97	76
multicellular organismal process		GO:0032501	0.00632966	7716	97	58
nucleobase-containing compound metabolic process		GO:0006139	2.52648e-13	8049	97	77
cellular component organization		GO:0016043	8.73651e-06	8138	97	66
heterocycle metabolic process		GO:0046483	1.00105e-12	8221	97	77
cellular aromatic compound metabolic process		GO:0006725	1.50663e-12	8273	97	77
cellular component organization or biogenesis		GO:0071840	8.4041e-06	8345	97	67
organic cyclic compound metabolic process		GO:1901360	9.59319e-12	8514	97	77
cellular nitrogen compound metabolic process		GO:0034641	9.5214e-13	8680	97	79
gene expression		GO:0010467	3.18222e-05	9020	97	69
response to stimulus		GO:0050896	1.30277e-05	9081	97	70
regulation of cellular process		GO:0050794	1.52113e-08	11108	97	83
cellular metabolic process		GO:0044237	1.38879e-07	11477	97	83
nitrogen compound metabolic process		GO:0006807	2.12228e-11	12164	97	90
macromolecule metabolic process		GO:0043170	3.93667e-09	12337	97	88
regulation of biological process		GO:0050789	7.86182e-06	12480	97	84
primary metabolic process		GO:0044238	8.22442e-10	12729	97	90
biological regulation		GO:0065007	1.52115e-05	12891	97	85
organic substance metabolic process		GO:0071704	1.57179e-07	13946	97	91
metabolic process		GO:0008152	2.10556e-06	14409	97	91

[truncated: 8 more sheets: Table -S10, Table -S11, Table -S12, Table -S13, Table -S14, Table -S15, Table -S16, Table -S17]
